# Supplementary material for: The Apoptotic Resistance of BRCA1-Deficient Ovarian Cancer Cells is Mediated by cAMP
Source: Front Cell Dev Biol. 2022 Apr 20;10:889656. doi: 10.3389/fcell.2022.889656 (PMC9065249; doi:10.3389/fcell.2022.889656)
Supplement: Supplementary file 1 [file Table2.XLSX]

## Sheet: Sheet1
Oligonucleotides of knock-down	Sequences
shBRCA1 top strand	5’-CCGGTATAAGACCTCTGGCATGAAT CTCGAG ATTCATGCCAGAGGTCTTATATTTTTG-3’
shBRCA1 bottom strand	5’-AATTCAAAAATATAAGACCTCTGGCATGAATCTCGAGATTCATGCCAGAGGTCTTATA-3’
Negative control shRNA top strand	5’- CCGGCCTAAGGTTAAGTCGCCCTCGCTCGAGCGAGGGCGACTTAACCTTAGGTTTTTG-3’
Negative control shRNA bottom strand	5’-AATTCAAAAACCTAAGGTTAAGTCGCCCTCGCTCGAGCGAGGGCGACTTAACCTTAGG-3’
qPCR oligonucleotides of target gene	Sequences
BRCA1 top strand	5’-ACCTTGGAACTGTGAGAACTCT-3’
BRCA1 bottom strand	5’-TCTTGATCTCCCACACTGCAATA-3’
ADRB1 top strand	5’-ATCGAGACCCTGTGTGTCATT-3’
ADRB1 bottom strand	5’-GTAGAAGGAGACTACGGACGAG-3’
DKK1 top strand	5’-CCTTGAACTCGGTTCTCAATTCC-3’
DKK1 bottom strand	5’-CAATGGTCTGGTACTTATTCCCG-3’
GAPDH top strand	5’-ATGACATCAAGAAGGTGGTG-3’
GAPDH bottom strand	5’-CATACCAGGAAATGAGCTTG-3’
