# Supplementary material for: The Apoptotic Resistance of BRCA1-Deficient Ovarian Cancer Cells is Mediated by cAMP
Source: Front Cell Dev Biol. 2022 Apr 20;10:889656. doi: 10.3389/fcell.2022.889656 (PMC9065249; doi:10.3389/fcell.2022.889656)
Supplement: Supplementary file 2 [file Table1.XLSX]

## Sheet: Sheet1
Patient ID	Sample ID	Diagnosis Age	Cancer Type Detailed	Neoplasm American Joint Committee on Cancer Clinical Group Stage	Neoplasm Histologic Grade	Neoplasm Histologic Type Name	Primary Tumor Site	Race Category	Number of Samples Per Patient	Sample Type	Sex
TCGA-04-1331	TCGA-04-1331-01	78	Serous Ovarian Cancer	Stage IIIC	G3	Serous Cystadenocarcinoma	Bilateral	WHITE	1	Primary	Female
TCGA-04-1332	TCGA-04-1332-01	70	Serous Ovarian Cancer	Stage IIIC	G3	Serous Cystadenocarcinoma	Bilateral	WHITE	1	Primary	Female
TCGA-04-1335	TCGA-04-1335-01	60	Serous Ovarian Cancer	Stage IB	G2	Serous Cystadenocarcinoma	Bilateral	BLACK OR AFRICAN AMERICAN	1	Primary	Female
TCGA-04-1336	TCGA-04-1336-01	55	Serous Ovarian Cancer	Stage IIIB	G3	Serous Cystadenocarcinoma	Bilateral	WHITE	1	Primary	Female
TCGA-04-1337	TCGA-04-1337-01	78	Serous Ovarian Cancer	Stage IIIC	G2	Serous Cystadenocarcinoma	Bilateral	WHITE	1	Primary	Female
TCGA-04-1338	TCGA-04-1338-01	78	Serous Ovarian Cancer	Stage IIIC	G3	Serous Cystadenocarcinoma	Bilateral	WHITE	1	Primary	Female
TCGA-04-1341	TCGA-04-1341-01	85	Serous Ovarian Cancer	NA	G3	Serous Cystadenocarcinoma	NA	WHITE	1	Primary	Female
TCGA-04-1342	TCGA-04-1342-01	80	Serous Ovarian Cancer	Stage IV	G2	Serous Cystadenocarcinoma	Bilateral	WHITE	1	Primary	Female
TCGA-04-1343	TCGA-04-1343-01	72	Serous Ovarian Cancer	Stage IV	G3	Serous Cystadenocarcinoma	Bilateral	WHITE	1	Primary	Female
TCGA-04-1346	TCGA-04-1346-01	73	Serous Ovarian Cancer	Stage IIIC	G2	Serous Cystadenocarcinoma	Bilateral	WHITE	1	Primary	Female
TCGA-04-1347	TCGA-04-1347-01	81	Serous Ovarian Cancer	Stage IV	G3	Serous Cystadenocarcinoma	Bilateral	WHITE	1	Primary	Female
TCGA-04-1348	TCGA-04-1348-01	44	Serous Ovarian Cancer	Stage IIIB	G3	Serous Cystadenocarcinoma	Bilateral	WHITE	1	Primary	Female
TCGA-04-1349	TCGA-04-1349-01	69	Serous Ovarian Cancer	Stage IV	G3	Serous Cystadenocarcinoma	Bilateral	WHITE	1	Primary	Female
TCGA-04-1350	TCGA-04-1350-01	46	Serous Ovarian Cancer	Stage IIIC	G3	Serous Cystadenocarcinoma	Bilateral	WHITE	1	Primary	Female
TCGA-04-1351	TCGA-04-1351-01	76	Serous Ovarian Cancer	Stage IIIC	G2	Serous Cystadenocarcinoma	NA	WHITE	1	Primary	Female
TCGA-04-1353	TCGA-04-1353-01	64	Serous Ovarian Cancer	Stage IIIC	NA	Serous Cystadenocarcinoma	NA	ASIAN	1	Primary	Female
TCGA-04-1356	TCGA-04-1356-01	62	Serous Ovarian Cancer	Stage IIC	G3	Serous Cystadenocarcinoma	Bilateral	WHITE	1	Primary	Female
TCGA-04-1357	TCGA-04-1357-01	52	Serous Ovarian Cancer	Stage IIIB	G3	Serous Cystadenocarcinoma	NA	NA	1	Primary	Female
TCGA-04-1360	TCGA-04-1360-01	65	Serous Ovarian Cancer	Stage IA	G3	Serous Cystadenocarcinoma	NA	NA	1	Primary	Female
TCGA-04-1361	TCGA-04-1361-01	57	Serous Ovarian Cancer	Stage IIIB	G3	Serous Cystadenocarcinoma	Bilateral	WHITE	1	Primary	Female
TCGA-04-1362	TCGA-04-1362-01	59	Serous Ovarian Cancer	Stage IIC	G3	Serous Cystadenocarcinoma	Bilateral	WHITE	1	Primary	Female
TCGA-04-1364	TCGA-04-1364-01	61	Serous Ovarian Cancer	Stage IIIC	G3	Serous Cystadenocarcinoma	Bilateral	WHITE	1	Primary	Female
TCGA-04-1365	TCGA-04-1365-01	87	Serous Ovarian Cancer	Stage IIIB	G3	Serous Cystadenocarcinoma	Left	WHITE	1	Primary	Female
TCGA-04-1367	TCGA-04-1367-01	50	Serous Ovarian Cancer	Stage IIIC	G3	Serous Cystadenocarcinoma	Bilateral	WHITE	1	Primary	Female
TCGA-04-1369	TCGA-04-1369-01	53	Serous Ovarian Cancer	Stage IIIC	G2	Serous Cystadenocarcinoma	Bilateral	WHITE	1	Primary	Female
TCGA-04-1370	TCGA-04-1370-01	52	Serous Ovarian Cancer	Stage IIIC	G3	Serous Cystadenocarcinoma	Bilateral	WHITE	1	Primary	Female
TCGA-04-1371	TCGA-04-1371-01	58	Serous Ovarian Cancer	Stage IIIC	G3	Serous Cystadenocarcinoma	Bilateral	WHITE	1	Primary	Female
TCGA-04-1514	TCGA-04-1514-01	45	Serous Ovarian Cancer	Stage IIIA	G2	Serous Cystadenocarcinoma	Bilateral	WHITE	1	Primary	Female
TCGA-04-1516	TCGA-04-1516-01	48	Serous Ovarian Cancer	Stage IA	G3	Serous Cystadenocarcinoma	Left	WHITE	1	Primary	Female
TCGA-04-1517	TCGA-04-1517-01	79	Serous Ovarian Cancer	Stage IIIC	G3	Serous Cystadenocarcinoma	Bilateral	WHITE	1	Primary	Female
TCGA-04-1519	TCGA-04-1519-01	48	Serous Ovarian Cancer	Stage IIIC	G3	Serous Cystadenocarcinoma	NA	NA	1	Primary	Female
TCGA-04-1525	TCGA-04-1525-01	47	Serous Ovarian Cancer	Stage IIIC	G3	Serous Cystadenocarcinoma	Bilateral	WHITE	1	Primary	Female
TCGA-04-1530	TCGA-04-1530-01	68	Serous Ovarian Cancer	Stage IIIC	G3	Serous Cystadenocarcinoma	Bilateral	WHITE	1	Primary	Female
TCGA-04-1536	TCGA-04-1536-01	60	Serous Ovarian Cancer	Stage IV	G3	Serous Cystadenocarcinoma	Bilateral	BLACK OR AFRICAN AMERICAN	1	Primary	Female
TCGA-04-1542	TCGA-04-1542-01	52	Serous Ovarian Cancer	Stage IIIB	G2	Serous Cystadenocarcinoma	Bilateral	WHITE	1	Primary	Female
TCGA-04-1638	TCGA-04-1638-01	57	Serous Ovarian Cancer	Stage IV	G3	Serous Cystadenocarcinoma	NA	BLACK OR AFRICAN AMERICAN	1	Primary	Female
TCGA-04-1644	TCGA-04-1644-01	48	Serous Ovarian Cancer	Stage IIIC	G3	Serous Cystadenocarcinoma	Bilateral	WHITE	1	Primary	Female
TCGA-04-1646	TCGA-04-1646-01	60	Serous Ovarian Cancer	Stage IIIC	G3	Serous Cystadenocarcinoma	Bilateral	WHITE	1	Primary	Female
TCGA-04-1648	TCGA-04-1648-01	57	Serous Ovarian Cancer	Stage IIIC	G2	Serous Cystadenocarcinoma	NA	WHITE	1	Primary	Female
TCGA-04-1649	TCGA-04-1649-01	74	Serous Ovarian Cancer	Stage IIIC	G3	Serous Cystadenocarcinoma	Bilateral	WHITE	1	Primary	Female
TCGA-04-1651	TCGA-04-1651-01	53	Serous Ovarian Cancer	Stage IIIC	G3	Serous Cystadenocarcinoma	Bilateral	WHITE	1	Primary	Female
TCGA-04-1652	TCGA-04-1652-01	76	Serous Ovarian Cancer	Stage IIIC	G2	Serous Cystadenocarcinoma	Right	WHITE	1	Primary	Female
TCGA-04-1654	TCGA-04-1654-01	69	Serous Ovarian Cancer	Stage IIIC	G2	Serous Cystadenocarcinoma	Bilateral	WHITE	1	Primary	Female
TCGA-04-1655	TCGA-04-1655-01	49	Serous Ovarian Cancer	Stage IIIB	G2	Serous Cystadenocarcinoma	Bilateral	WHITE	1	Primary	Female
TCGA-09-0364	TCGA-09-0364-01	80	Serous Ovarian Cancer	Stage IIC	G3	Serous Cystadenocarcinoma	Right	WHITE	1	Primary	Female
TCGA-09-0365	TCGA-09-0365-01	70	Serous Ovarian Cancer	Stage IIIC	G3	Serous Cystadenocarcinoma	Left	WHITE	1	Primary	Female
TCGA-09-0366	TCGA-09-0366-01	55	Serous Ovarian Cancer	Stage IIIC	G3	Serous Cystadenocarcinoma	Bilateral	WHITE	1	Primary	Female
TCGA-09-0367	TCGA-09-0367-01	67	Serous Ovarian Cancer	Stage IIIC	G3	Serous Cystadenocarcinoma	Bilateral	NATIVE HAWAIIAN OR OTHER PACIFIC ISLANDER	1	Primary	Female
TCGA-09-0369	TCGA-09-0369-01	56	Serous Ovarian Cancer	Stage IIIC	G3	Serous Cystadenocarcinoma	Left	WHITE	1	Primary	Female
TCGA-09-1659	TCGA-09-1659-01	51	Serous Ovarian Cancer	Stage IIIC	G3	Serous Cystadenocarcinoma	Bilateral	WHITE	1	Primary	Female
TCGA-09-1661	TCGA-09-1661-01	75	Serous Ovarian Cancer	Stage IIIC	G3	Serous Cystadenocarcinoma	Right	WHITE	1	Primary	Female
TCGA-09-1662	TCGA-09-1662-01	58	Serous Ovarian Cancer	Stage IV	G3	Serous Cystadenocarcinoma	Left	WHITE	1	Primary	Female
TCGA-09-1664	TCGA-09-1664-01	37	Serous Ovarian Cancer	Stage IIIC	G1	Serous Cystadenocarcinoma	Bilateral	WHITE	1	Primary	Female
TCGA-09-1665	TCGA-09-1665-01	73	Serous Ovarian Cancer	Stage IIIC	G2	Serous Cystadenocarcinoma	Left	WHITE	1	Primary	Female
TCGA-09-1666	TCGA-09-1666-01	57	Serous Ovarian Cancer	Stage IIIC	G3	Serous Cystadenocarcinoma	Bilateral	WHITE	1	Primary	Female
TCGA-09-1667	TCGA-09-1667-01	61	Serous Ovarian Cancer	Stage IIC	G2	Serous Cystadenocarcinoma	Bilateral	WHITE	1	Primary	Female
TCGA-09-1668	TCGA-09-1668-01	57	Serous Ovarian Cancer	Stage IIIC	G3	Serous Cystadenocarcinoma	Right	WHITE	1	Primary	Female
TCGA-09-1669	TCGA-09-1669-01	54	Serous Ovarian Cancer	Stage IIIA	G3	Serous Cystadenocarcinoma	Right	WHITE	1	Primary	Female
TCGA-09-1670	TCGA-09-1670-01	57	Serous Ovarian Cancer	Stage IIIA	G3	Serous Cystadenocarcinoma	Bilateral	WHITE	1	Primary	Female
TCGA-09-1672	TCGA-09-1672-01	78	Serous Ovarian Cancer	Stage IIIC	G1	Serous Cystadenocarcinoma	Right	WHITE	1	Primary	Female
TCGA-09-1673	TCGA-09-1673-01	50	Serous Ovarian Cancer	Stage IV	G3	Serous Cystadenocarcinoma	Bilateral	WHITE	1	Primary	Female
TCGA-09-1674	TCGA-09-1674-01	79	Serous Ovarian Cancer	Stage IIIC	G3	Serous Cystadenocarcinoma	Bilateral	WHITE	1	Primary	Female
TCGA-09-1675	TCGA-09-1675-01	50	Serous Ovarian Cancer	Stage IC	G2	Serous Cystadenocarcinoma	Left	NA	1	Primary	Female
TCGA-09-2043	TCGA-09-2043-01	69	Serous Ovarian Cancer	Stage IC	G3	Serous Cystadenocarcinoma	Left	WHITE	1	Primary	Female
TCGA-09-2044	TCGA-09-2044-01	77	Serous Ovarian Cancer	Stage IIB	G3	Serous Cystadenocarcinoma	Right	ASIAN	1	Primary	Female
TCGA-09-2045	TCGA-09-2045-01	50	Serous Ovarian Cancer	Stage IV	G2	Serous Cystadenocarcinoma	Bilateral	ASIAN	1	Primary	Female
TCGA-09-2048	TCGA-09-2048-01	63	Serous Ovarian Cancer	Stage IIIC	G3	Serous Cystadenocarcinoma	Bilateral	WHITE	1	Primary	Female
TCGA-09-2049	TCGA-09-2049-01	64	Serous Ovarian Cancer	Stage IIIC	G3	Serous Cystadenocarcinoma	Left	WHITE	1	Primary	Female
TCGA-09-2050	TCGA-09-2050-01	65	Serous Ovarian Cancer	Stage IIA	G2	Serous Cystadenocarcinoma	Bilateral	WHITE	1	Primary	Female
TCGA-09-2051	TCGA-09-2051-01	42	Serous Ovarian Cancer	Stage IIIC	G3	Serous Cystadenocarcinoma	Bilateral	WHITE	1	Primary	Female
TCGA-09-2053	TCGA-09-2053-01	72	Serous Ovarian Cancer	Stage IIIC	G3	Serous Cystadenocarcinoma	Left	WHITE	1	Primary	Female
TCGA-09-2054	TCGA-09-2054-01	58	Serous Ovarian Cancer	Stage IIIC	G3	Serous Cystadenocarcinoma	Bilateral	BLACK OR AFRICAN AMERICAN	1	Primary	Female
TCGA-09-2055	TCGA-09-2055-01	48	Serous Ovarian Cancer	Stage IC	G3	Serous Cystadenocarcinoma	Left	WHITE	1	Primary	Female
TCGA-09-2056	TCGA-09-2056-01	62	Serous Ovarian Cancer	Stage IIIC	G3	Serous Cystadenocarcinoma	Bilateral	WHITE	1	Primary	Female
TCGA-10-0925	TCGA-10-0925-01	58	Serous Ovarian Cancer	Stage IIIB	G1	Serous Cystadenocarcinoma	Bilateral	WHITE	1	Primary	Female
TCGA-10-0926	TCGA-10-0926-01	63	Serous Ovarian Cancer	Stage IIIC	G3	Serous Cystadenocarcinoma	Bilateral	WHITE	1	Primary	Female
TCGA-10-0927	TCGA-10-0927-01	65	Serous Ovarian Cancer	Stage IIIC	G2	Serous Cystadenocarcinoma	Bilateral	NA	1	Primary	Female
TCGA-10-0928	TCGA-10-0928-01	71	Serous Ovarian Cancer	Stage IIIC	G3	Serous Cystadenocarcinoma	Bilateral	WHITE	1	Primary	Female
TCGA-10-0930	TCGA-10-0930-01	70	Serous Ovarian Cancer	Stage IIIC	G3	Serous Cystadenocarcinoma	Left	WHITE	1	Primary	Female
TCGA-10-0931	TCGA-10-0931-01	44	Serous Ovarian Cancer	Stage IIIC	G3	Serous Cystadenocarcinoma	Bilateral	WHITE	1	Primary	Female
TCGA-10-0933	TCGA-10-0933-01	77	Serous Ovarian Cancer	Stage IIIC	G3	Serous Cystadenocarcinoma	Bilateral	WHITE	1	Primary	Female
TCGA-10-0934	TCGA-10-0934-01	50	Serous Ovarian Cancer	Stage IIIC	G3	Serous Cystadenocarcinoma	Bilateral	WHITE	1	Primary	Female
TCGA-10-0935	TCGA-10-0935-01	68	Serous Ovarian Cancer	Stage IIIC	G3	Serous Cystadenocarcinoma	Bilateral	WHITE	1	Primary	Female
TCGA-10-0936	TCGA-10-0936-01	69	Serous Ovarian Cancer	Stage IIIC	G3	Serous Cystadenocarcinoma	Bilateral	BLACK OR AFRICAN AMERICAN	1	Primary	Female
TCGA-10-0937	TCGA-10-0937-01	44	Serous Ovarian Cancer	Stage IIIC	G3	Serous Cystadenocarcinoma	Bilateral	WHITE	1	Primary	Female
TCGA-10-0938	TCGA-10-0938-01	80	Serous Ovarian Cancer	Stage IIIC	G3	Serous Cystadenocarcinoma	Bilateral	WHITE	1	Primary	Female
TCGA-13-0714	TCGA-13-0714-01	55	Serous Ovarian Cancer	Stage IV	G3	Serous Cystadenocarcinoma	Bilateral	WHITE	1	Primary	Female
TCGA-13-0717	TCGA-13-0717-01	54	Serous Ovarian Cancer	Stage IIIC	G3	Serous Cystadenocarcinoma	Bilateral	WHITE	1	Primary	Female
TCGA-13-0720	TCGA-13-0720-01	48	Serous Ovarian Cancer	Stage IIIC	G3	Serous Cystadenocarcinoma	Bilateral	WHITE	1	Primary	Female
TCGA-13-0723	TCGA-13-0723-01	63	Serous Ovarian Cancer	Stage IIIC	G3	Serous Cystadenocarcinoma	Bilateral	WHITE	1	Primary	Female
TCGA-13-0724	TCGA-13-0724-01	72	Serous Ovarian Cancer	Stage IV	G3	Serous Cystadenocarcinoma	Right	WHITE	1	Primary	Female
TCGA-13-0725	TCGA-13-0725-01	44	Serous Ovarian Cancer	Stage IIIC	G3	Serous Cystadenocarcinoma	Bilateral	WHITE	1	Primary	Female
TCGA-13-0726	TCGA-13-0726-01	55	Serous Ovarian Cancer	Stage IIIC	GX	Serous Cystadenocarcinoma	Bilateral	WHITE	1	Primary	Female
TCGA-13-0727	TCGA-13-0727-01	71	Serous Ovarian Cancer	Stage IIIC	G3	Serous Cystadenocarcinoma	Bilateral	WHITE	1	Primary	Female
TCGA-13-0730	TCGA-13-0730-01	71	Serous Ovarian Cancer	Stage IIIC	G3	Serous Cystadenocarcinoma	Bilateral	WHITE	1	Primary	Female
TCGA-13-0751	TCGA-13-0751-01	44	Serous Ovarian Cancer	Stage IIIC	GX	Serous Cystadenocarcinoma	Bilateral	WHITE	1	Primary	Female
TCGA-13-0755	TCGA-13-0755-01	75	Serous Ovarian Cancer	Stage IV	G3	Serous Cystadenocarcinoma	Bilateral	WHITE	1	Primary	Female
TCGA-13-0757	TCGA-13-0757-01	71	Serous Ovarian Cancer	Stage IIIC	G3	Serous Cystadenocarcinoma	Bilateral	WHITE	1	Primary	Female
TCGA-13-0758	TCGA-13-0758-01	60	Serous Ovarian Cancer	Stage IV	G3	Serous Cystadenocarcinoma	Bilateral	WHITE	1	Primary	Female
TCGA-13-0760	TCGA-13-0760-01	63	Serous Ovarian Cancer	Stage IV	G3	Serous Cystadenocarcinoma	Bilateral	WHITE	1	Primary	Female
TCGA-13-0761	TCGA-13-0761-01	51	Serous Ovarian Cancer	Stage IV	G3	Serous Cystadenocarcinoma	Bilateral	WHITE	1	Primary	Female
TCGA-13-0762	TCGA-13-0762-01	65	Serous Ovarian Cancer	Stage IIIC	G3	Serous Cystadenocarcinoma	Bilateral	WHITE	1	Primary	Female
TCGA-13-0764	TCGA-13-0764-01	62	Serous Ovarian Cancer	Stage IV	G3	Serous Cystadenocarcinoma	Bilateral	WHITE	1	Primary	Female
TCGA-13-0766	TCGA-13-0766-01	42	Serous Ovarian Cancer	Stage IIIC	G3	Serous Cystadenocarcinoma	Bilateral	WHITE	1	Primary	Female
TCGA-13-0768	TCGA-13-0768-01	73	Serous Ovarian Cancer	Stage IIIC	G3	Serous Cystadenocarcinoma	Bilateral	WHITE	1	Primary	Female
TCGA-13-0791	TCGA-13-0791-01	58	Serous Ovarian Cancer	Stage IIIC	G3	Serous Cystadenocarcinoma	Bilateral	WHITE	2	Primary	Female
TCGA-13-0792	TCGA-13-0792-01	40	Serous Ovarian Cancer	Stage IIIC	G3	Serous Cystadenocarcinoma	Bilateral	WHITE	1	Primary	Female
TCGA-13-0793	TCGA-13-0793-01	40	Serous Ovarian Cancer	Stage IV	G3	Serous Cystadenocarcinoma	Left	WHITE	1	Primary	Female
TCGA-13-0794	TCGA-13-0794-01	60	Serous Ovarian Cancer	Stage IIIC	G3	Serous Cystadenocarcinoma	Bilateral	WHITE	1	Primary	Female
TCGA-13-0795	TCGA-13-0795-01	66	Serous Ovarian Cancer	Stage IIIC	G3	Serous Cystadenocarcinoma	Bilateral	WHITE	1	Primary	Female
TCGA-13-0797	TCGA-13-0797-01	49	Serous Ovarian Cancer	Stage IIIC	G3	Serous Cystadenocarcinoma	Bilateral	WHITE	1	Primary	Female
TCGA-13-0799	TCGA-13-0799-01	44	Serous Ovarian Cancer	Stage IIIC	G3	Serous Cystadenocarcinoma	Bilateral	ASIAN	1	Primary	Female
TCGA-13-0800	TCGA-13-0800-01	52	Serous Ovarian Cancer	Stage IIIC	G3	Serous Cystadenocarcinoma	Bilateral	WHITE	1	Primary	Female
TCGA-13-0801	TCGA-13-0801-01	46	Serous Ovarian Cancer	Stage IIIC	G3	Serous Cystadenocarcinoma	Bilateral	BLACK OR AFRICAN AMERICAN	1	Primary	Female
TCGA-13-0802	TCGA-13-0802-01	79	Serous Ovarian Cancer	Stage IIIC	G3	Serous Cystadenocarcinoma	Bilateral	ASIAN	1	Primary	Female
TCGA-13-0803	TCGA-13-0803-01	81	Serous Ovarian Cancer	Stage IIIC	G3	Serous Cystadenocarcinoma	Bilateral	WHITE	1	Primary	Female
TCGA-13-0804	TCGA-13-0804-01	73	Serous Ovarian Cancer	Stage IIIC	G3	Serous Cystadenocarcinoma	Bilateral	WHITE	1	Primary	Female
TCGA-13-0805	TCGA-13-0805-01	57	Serous Ovarian Cancer	Stage IIIC	G3	Serous Cystadenocarcinoma	Bilateral	WHITE	1	Primary	Female
TCGA-13-0807	TCGA-13-0807-01	54	Serous Ovarian Cancer	Stage IIIC	G3	Serous Cystadenocarcinoma	NA	WHITE	1	Primary	Female
TCGA-13-0883	TCGA-13-0883-01	61	Serous Ovarian Cancer	Stage IIIC	G3	Serous Cystadenocarcinoma	Bilateral	WHITE	1	Primary	Female
TCGA-13-0884	TCGA-13-0884-01	39	Serous Ovarian Cancer	Stage IIIC	G3	Serous Cystadenocarcinoma	Bilateral	WHITE	1	Primary	Female
TCGA-13-0885	TCGA-13-0885-01	70	Serous Ovarian Cancer	Stage IIIC	G3	Serous Cystadenocarcinoma	Left	WHITE	1	Primary	Female
TCGA-13-0886	TCGA-13-0886-01	67	Serous Ovarian Cancer	Stage IIIC	G3	Serous Cystadenocarcinoma	Bilateral	WHITE	1	Primary	Female
TCGA-13-0887	TCGA-13-0887-01	42	Serous Ovarian Cancer	Stage IIIC	G3	Serous Cystadenocarcinoma	Bilateral	WHITE	1	Primary	Female
TCGA-13-0888	TCGA-13-0888-01	78	Serous Ovarian Cancer	Stage IIIC	G3	Serous Cystadenocarcinoma	Right	WHITE	1	Primary	Female
TCGA-13-0889	TCGA-13-0889-01	75	Serous Ovarian Cancer	Stage IV	GX	Serous Cystadenocarcinoma	Right	WHITE	1	Primary	Female
TCGA-13-0890	TCGA-13-0890-01	56	Serous Ovarian Cancer	Stage IIIC	G3	Serous Cystadenocarcinoma	Bilateral	WHITE	1	Primary	Female
TCGA-13-0891	TCGA-13-0891-01	73	Serous Ovarian Cancer	Stage IV	G3	Serous Cystadenocarcinoma	Bilateral	WHITE	1	Primary	Female
TCGA-13-0893	TCGA-13-0893-01	48	Serous Ovarian Cancer	Stage IIIC	G3	Serous Cystadenocarcinoma	Bilateral	BLACK OR AFRICAN AMERICAN	1	Primary	Female
TCGA-13-0894	TCGA-13-0894-01	53	Serous Ovarian Cancer	Stage IIIC	G3	Serous Cystadenocarcinoma	Bilateral	WHITE	1	Primary	Female
TCGA-13-0897	TCGA-13-0897-01	54	Serous Ovarian Cancer	Stage IIIC	G3	Serous Cystadenocarcinoma	Right	WHITE	1	Primary	Female
TCGA-13-0899	TCGA-13-0899-01	60	Serous Ovarian Cancer	Stage IIIC	G3	Serous Cystadenocarcinoma	Bilateral	WHITE	1	Primary	Female
TCGA-13-0900	TCGA-13-0900-01	59	Serous Ovarian Cancer	Stage IIIC	G3	Serous Cystadenocarcinoma	Bilateral	WHITE	1	Primary	Female
TCGA-13-0901	TCGA-13-0901-01	41	Serous Ovarian Cancer	Stage IIIC	G3	Serous Cystadenocarcinoma	Bilateral	ASIAN	1	Primary	Female
TCGA-13-0903	TCGA-13-0903-01	42	Serous Ovarian Cancer	Stage IV	G3	Serous Cystadenocarcinoma	Bilateral	WHITE	1	Primary	Female
TCGA-13-0904	TCGA-13-0904-01	63	Serous Ovarian Cancer	Stage IIIC	G3	Serous Cystadenocarcinoma	Bilateral	WHITE	1	Primary	Female
TCGA-13-0905	TCGA-13-0905-01	51	Serous Ovarian Cancer	Stage IIIC	G3	Serous Cystadenocarcinoma	Left	WHITE	1	Primary	Female
TCGA-13-0906	TCGA-13-0906-01	50	Serous Ovarian Cancer	Stage IIIC	G3	Serous Cystadenocarcinoma	Bilateral	WHITE	1	Primary	Female
TCGA-13-0908	TCGA-13-0908-01	58	Serous Ovarian Cancer	Stage IV	G3	Serous Cystadenocarcinoma	Bilateral	WHITE	1	Primary	Female
TCGA-13-0910	TCGA-13-0910-01	58	Serous Ovarian Cancer	Stage IIIC	G3	Serous Cystadenocarcinoma	Bilateral	WHITE	1	Primary	Female
TCGA-13-0911	TCGA-13-0911-01	55	Serous Ovarian Cancer	Stage IV	G3	Serous Cystadenocarcinoma	Bilateral	WHITE	1	Primary	Female
TCGA-13-0912	TCGA-13-0912-01	58	Serous Ovarian Cancer	Stage IIIC	G3	Serous Cystadenocarcinoma	Bilateral	WHITE	1	Primary	Female
TCGA-13-0913	TCGA-13-0913-01	53	Serous Ovarian Cancer	Stage IIIC	G3	Serous Cystadenocarcinoma	Bilateral	WHITE	2	Primary	Female
TCGA-13-0913	TCGA-13-0913-02	53	Serous Ovarian Cancer	Stage IIIC	G3	Serous Cystadenocarcinoma	Bilateral	WHITE	2	Recurrence	Female
TCGA-13-0916	TCGA-13-0916-01	49	Serous Ovarian Cancer	Stage IIIC	G3	Serous Cystadenocarcinoma	Bilateral	WHITE	1	Primary	Female
TCGA-13-0919	TCGA-13-0919-01	52	Serous Ovarian Cancer	Stage IIIC	G3	Serous Cystadenocarcinoma	Bilateral	WHITE	1	Primary	Female
TCGA-13-0920	TCGA-13-0920-01	65	Serous Ovarian Cancer	Stage IIIC	G3	Serous Cystadenocarcinoma	Bilateral	WHITE	1	Primary	Female
TCGA-13-0921	TCGA-13-0921-01	72	Serous Ovarian Cancer	Stage IIIC	G3	Serous Cystadenocarcinoma	Bilateral	WHITE	1	Primary	Female
TCGA-13-0923	TCGA-13-0923-01	74	Serous Ovarian Cancer	Stage IIIC	G3	Serous Cystadenocarcinoma	Right	WHITE	1	Primary	Female
TCGA-13-0924	TCGA-13-0924-01	45	Serous Ovarian Cancer	Stage IV	G3	Serous Cystadenocarcinoma	Bilateral	WHITE	1	Primary	Female
TCGA-13-1403	TCGA-13-1403-01	48	Serous Ovarian Cancer	Stage IIIC	G3	Serous Cystadenocarcinoma	Left	WHITE	1	Primary	Female
TCGA-13-1404	TCGA-13-1404-01	48	Serous Ovarian Cancer	Stage IIIC	G3	Serous Cystadenocarcinoma	Bilateral	WHITE	1	Primary	Female
TCGA-13-1405	TCGA-13-1405-01	49	Serous Ovarian Cancer	Stage IV	G3	Serous Cystadenocarcinoma	Bilateral	WHITE	1	Primary	Female
TCGA-13-1407	TCGA-13-1407-01	51	Serous Ovarian Cancer	Stage IIIC	G3	Serous Cystadenocarcinoma	Bilateral	WHITE	1	Primary	Female
TCGA-13-1408	TCGA-13-1408-01	59	Serous Ovarian Cancer	Stage IIIC	G3	Serous Cystadenocarcinoma	NA	WHITE	1	Primary	Female
TCGA-13-1409	TCGA-13-1409-01	73	Serous Ovarian Cancer	Stage IIIC	G3	Serous Cystadenocarcinoma	NA	WHITE	1	Primary	Female
TCGA-13-1410	TCGA-13-1410-01	57	Serous Ovarian Cancer	Stage IV	GX	Serous Cystadenocarcinoma	Bilateral	WHITE	1	Primary	Female
TCGA-13-1411	TCGA-13-1411-01	81	Serous Ovarian Cancer	Stage IIIC	G3	Serous Cystadenocarcinoma	NA	WHITE	1	Primary	Female
TCGA-13-1412	TCGA-13-1412-01	41	Serous Ovarian Cancer	Stage IV	G3	Serous Cystadenocarcinoma	Bilateral	WHITE	1	Primary	Female
TCGA-13-1477	TCGA-13-1477-01	49	Serous Ovarian Cancer	Stage IV	G2	Serous Cystadenocarcinoma	Bilateral	WHITE	1	Primary	Female
TCGA-13-1481	TCGA-13-1481-01	76	Serous Ovarian Cancer	Stage IIIC	G2	Serous Cystadenocarcinoma	Right	WHITE	1	Primary	Female
TCGA-13-1482	TCGA-13-1482-01	52	Serous Ovarian Cancer	Stage IV	G2	Serous Cystadenocarcinoma	NA	WHITE	1	Primary	Female
TCGA-13-1483	TCGA-13-1483-01	61	Serous Ovarian Cancer	Stage IIIC	G3	Serous Cystadenocarcinoma	NA	WHITE	1	Primary	Female
TCGA-13-1484	TCGA-13-1484-01	62	Serous Ovarian Cancer	Stage IIIC	G3	Serous Cystadenocarcinoma	NA	WHITE	1	Primary	Female
TCGA-13-1485	TCGA-13-1485-01	48	Serous Ovarian Cancer	Stage IV	G2	Serous Cystadenocarcinoma	Bilateral	WHITE	1	Primary	Female
TCGA-13-1487	TCGA-13-1487-01	74	Serous Ovarian Cancer	Stage IV	GX	Serous Cystadenocarcinoma	NA	WHITE	1	Primary	Female
TCGA-13-1488	TCGA-13-1488-01	59	Serous Ovarian Cancer	Stage IV	G3	Serous Cystadenocarcinoma	Bilateral	WHITE	1	Primary	Female
TCGA-13-1489	TCGA-13-1489-01	70	Serous Ovarian Cancer	Stage IIIC	G2	Serous Cystadenocarcinoma	Bilateral	WHITE	2	Primary	Female
TCGA-13-1489	TCGA-13-1489-02	70	Serous Ovarian Cancer	Stage IIIC	G2	Serous Cystadenocarcinoma	Bilateral	WHITE	2	Recurrence	Female
TCGA-13-1491	TCGA-13-1491-01	55	Serous Ovarian Cancer	Stage IIIC	G3	Serous Cystadenocarcinoma	Bilateral	ASIAN	1	Primary	Female
TCGA-13-1492	TCGA-13-1492-01	66	Serous Ovarian Cancer	Stage IIIC	G3	Serous Cystadenocarcinoma	NA	WHITE	1	Primary	Female
TCGA-13-1494	TCGA-13-1494-01	43	Serous Ovarian Cancer	Stage IV	G3	Serous Cystadenocarcinoma	Bilateral	WHITE	1	Primary	Female
TCGA-13-1495	TCGA-13-1495-01	60	Serous Ovarian Cancer	Stage IIIC	G2	Serous Cystadenocarcinoma	Bilateral	WHITE	1	Primary	Female
TCGA-13-1496	TCGA-13-1496-01	65	Serous Ovarian Cancer	Stage IIIC	G3	Serous Cystadenocarcinoma	Bilateral	WHITE	1	Primary	Female
TCGA-13-1497	TCGA-13-1497-01	47	Serous Ovarian Cancer	Stage IIIC	G3	Serous Cystadenocarcinoma	NA	WHITE	1	Primary	Female
TCGA-13-1498	TCGA-13-1498-01	73	Serous Ovarian Cancer	Stage IIIC	G3	Serous Cystadenocarcinoma	NA	WHITE	1	Primary	Female
TCGA-13-1499	TCGA-13-1499-01	56	Serous Ovarian Cancer	Stage IIIC	G3	Serous Cystadenocarcinoma	NA	WHITE	1	Primary	Female
TCGA-13-1500	TCGA-13-1500-01	71	Serous Ovarian Cancer	Stage IIIC	G3	Serous Cystadenocarcinoma	Bilateral	WHITE	1	Primary	Female
TCGA-13-1501	TCGA-13-1501-01	50	Serous Ovarian Cancer	Stage IV	G3	Serous Cystadenocarcinoma	Bilateral	WHITE	1	Primary	Female
TCGA-13-1504	TCGA-13-1504-01	68	Serous Ovarian Cancer	Stage IIIC	G3	Serous Cystadenocarcinoma	Bilateral	WHITE	1	Primary	Female
TCGA-13-1505	TCGA-13-1505-01	63	Serous Ovarian Cancer	Stage IIIC	G3	Serous Cystadenocarcinoma	Bilateral	WHITE	1	Primary	Female
TCGA-13-1506	TCGA-13-1506-01	45	Serous Ovarian Cancer	Stage IIIC	G3	Serous Cystadenocarcinoma	Bilateral	WHITE	1	Primary	Female
TCGA-13-1507	TCGA-13-1507-01	77	Serous Ovarian Cancer	Stage IIIC	G3	Serous Cystadenocarcinoma	Bilateral	WHITE	1	Primary	Female
TCGA-13-1509	TCGA-13-1509-01	64	Serous Ovarian Cancer	Stage IV	G3	Serous Cystadenocarcinoma	Bilateral	WHITE	1	Primary	Female
TCGA-13-1510	TCGA-13-1510-01	62	Serous Ovarian Cancer	Stage IIIC	G3	Serous Cystadenocarcinoma	Left	WHITE	1	Primary	Female
TCGA-13-1511	TCGA-13-1511-01	52	Serous Ovarian Cancer	Stage IV	G3	Serous Cystadenocarcinoma	Bilateral	ASIAN	1	Primary	Female
TCGA-13-1512	TCGA-13-1512-01	49	Serous Ovarian Cancer	Stage IIIC	G3	Serous Cystadenocarcinoma	Bilateral	WHITE	1	Primary	Female
TCGA-13-1817	TCGA-13-1817-01	56	Serous Ovarian Cancer	Stage IIIC	G3	Serous Cystadenocarcinoma	Bilateral	WHITE	2	Primary	Female
TCGA-13-1817	TCGA-13-1817-02	56	Serous Ovarian Cancer	Stage IIIC	G3	Serous Cystadenocarcinoma	Bilateral	WHITE	2	Recurrence	Female
TCGA-13-1819	TCGA-13-1819-01	59	Serous Ovarian Cancer	Stage IIC	G3	Serous Cystadenocarcinoma	Right	WHITE	2	Primary	Female
TCGA-13-1819	TCGA-13-1819-02	59	Serous Ovarian Cancer	Stage IIC	G3	Serous Cystadenocarcinoma	Right	WHITE	2	Recurrence	Female
TCGA-13-2057	TCGA-13-2057-01	59	Serous Ovarian Cancer	Stage IIIC	G3	Serous Cystadenocarcinoma	Bilateral	WHITE	1	Primary	Female
TCGA-13-2059	TCGA-13-2059-01	50	Serous Ovarian Cancer	Stage IIIC	G3	Serous Cystadenocarcinoma	Bilateral	WHITE	1	Primary	Female
TCGA-13-2060	TCGA-13-2060-01	51	Serous Ovarian Cancer	Stage IV	G3	Serous Cystadenocarcinoma	Bilateral	WHITE	1	Primary	Female
TCGA-13-2061	TCGA-13-2061-01	58	Serous Ovarian Cancer	Stage IIIC	G3	Serous Cystadenocarcinoma	Bilateral	WHITE	1	Primary	Female
TCGA-13-2065	TCGA-13-2065-01	71	Serous Ovarian Cancer	Stage IIIC	G3	Serous Cystadenocarcinoma	Bilateral	BLACK OR AFRICAN AMERICAN	1	Primary	Female
TCGA-13-2066	TCGA-13-2066-01	49	Serous Ovarian Cancer	Stage IV	G3	Serous Cystadenocarcinoma	Bilateral	WHITE	1	Primary	Female
TCGA-13-2071	TCGA-13-2071-01	63	Serous Ovarian Cancer	Stage IV	G3	Serous Cystadenocarcinoma	Bilateral	WHITE	1	Primary	Female
TCGA-13-A5FT	TCGA-13-A5FT-01	67	Serous Ovarian Cancer	Stage IIIC	G3	Serous Cystadenocarcinoma	Bilateral	BLACK OR AFRICAN AMERICAN	1	Primary	Female
TCGA-13-A5FU	TCGA-13-A5FU-01	60	Serous Ovarian Cancer	Stage IV	G3	Serous Cystadenocarcinoma	Bilateral	BLACK OR AFRICAN AMERICAN	1	Primary	Female
TCGA-20-0987	TCGA-20-0987-01	61	Serous Ovarian Cancer	Stage IIIC	G3	Serous Cystadenocarcinoma	Bilateral	WHITE	1	Primary	Female
TCGA-20-0990	TCGA-20-0990-01	74	Serous Ovarian Cancer	Stage IIIC	G3	Serous Cystadenocarcinoma	Bilateral	WHITE	1	Primary	Female
TCGA-20-0991	TCGA-20-0991-01	78	Serous Ovarian Cancer	Stage IIB	G3	Serous Cystadenocarcinoma	Right	WHITE	1	Primary	Female
TCGA-20-0996	TCGA-20-0996-01	59	Serous Ovarian Cancer	Stage IIIC	G2	Serous Cystadenocarcinoma	Bilateral	WHITE	1	Primary	Female
TCGA-20-1682	TCGA-20-1682-01	56	Serous Ovarian Cancer	Stage IIIC	GX	Serous Cystadenocarcinoma	Bilateral	WHITE	1	Primary	Female
TCGA-20-1683	TCGA-20-1683-01	65	Serous Ovarian Cancer	Stage IIIC	G3	Serous Cystadenocarcinoma	Right	WHITE	1	Primary	Female
TCGA-20-1684	TCGA-20-1684-01	51	Serous Ovarian Cancer	Stage IIIC	G3	Serous Cystadenocarcinoma	Bilateral	WHITE	1	Primary	Female
TCGA-20-1685	TCGA-20-1685-01	45	Serous Ovarian Cancer	Stage IIIC	G3	Serous Cystadenocarcinoma	Bilateral	WHITE	1	Primary	Female
TCGA-20-1686	TCGA-20-1686-01	75	Serous Ovarian Cancer	Stage IIIC	G3	Serous Cystadenocarcinoma	Bilateral	WHITE	1	Primary	Female
TCGA-20-1687	TCGA-20-1687-01	46	Serous Ovarian Cancer	Stage IV	G3	Serous Cystadenocarcinoma	Bilateral	WHITE	1	Primary	Female
TCGA-23-1021	TCGA-23-1021-01	45	Serous Ovarian Cancer	Stage IV	G3	Serous Cystadenocarcinoma	Right	WHITE	1	Primary	Female
TCGA-23-1022	TCGA-23-1022-01	67	Serous Ovarian Cancer	Stage IIIC	G3	Serous Cystadenocarcinoma	Left	WHITE	1	Primary	Female
TCGA-23-1023	TCGA-23-1023-01	65	Serous Ovarian Cancer	Stage IIIC	G3	Serous Cystadenocarcinoma	Right	WHITE	1	Primary	Female
TCGA-23-1024	TCGA-23-1024-01	52	Serous Ovarian Cancer	Stage IV	G3	Serous Cystadenocarcinoma	Right	WHITE	1	Primary	Female
TCGA-23-1026	TCGA-23-1026-01	45	Serous Ovarian Cancer	Stage IIIC	G3	Serous Cystadenocarcinoma	Left	WHITE	1	Primary	Female
TCGA-23-1027	TCGA-23-1027-01	48	Serous Ovarian Cancer	Stage IIIC	G3	Serous Cystadenocarcinoma	Right	WHITE	1	Primary	Female
TCGA-23-1028	TCGA-23-1028-01	43	Serous Ovarian Cancer	Stage IIIC	G3	Serous Cystadenocarcinoma	Left	WHITE	1	Primary	Female
TCGA-23-1029	TCGA-23-1029-01	46	Serous Ovarian Cancer	Stage IIIC	G3	Serous Cystadenocarcinoma	Right	WHITE	1	Primary	Female
TCGA-23-1030	TCGA-23-1030-01	64	Serous Ovarian Cancer	Stage IIIC	G3	Serous Cystadenocarcinoma	Left	WHITE	1	Primary	Female
TCGA-23-1031	TCGA-23-1031-01	60	Serous Ovarian Cancer	Stage IV	G3	Serous Cystadenocarcinoma	Left	WHITE	1	Primary	Female
TCGA-23-1032	TCGA-23-1032-01	73	Serous Ovarian Cancer	Stage IV	G3	Serous Cystadenocarcinoma	Right	BLACK OR AFRICAN AMERICAN	1	Primary	Female
TCGA-23-1109	TCGA-23-1109-01	62	Serous Ovarian Cancer	Stage IIIC	G3	Serous Cystadenocarcinoma	Right	WHITE	1	Primary	Female
TCGA-23-1110	TCGA-23-1110-01	42	Serous Ovarian Cancer	Stage IIIC	G3	Serous Cystadenocarcinoma	Right	WHITE	1	Primary	Female
TCGA-23-1111	TCGA-23-1111-01	63	Serous Ovarian Cancer	Stage IIIC	G3	Serous Cystadenocarcinoma	Right	WHITE	1	Primary	Female
TCGA-23-1113	TCGA-23-1113-01	48	Serous Ovarian Cancer	Stage IV	G3	Serous Cystadenocarcinoma	Left	WHITE	1	Primary	Female
TCGA-23-1114	TCGA-23-1114-01	55	Serous Ovarian Cancer	Stage IIIC	G3	Serous Cystadenocarcinoma	Left	WHITE	1	Primary	Female
TCGA-23-1116	TCGA-23-1116-01	83	Serous Ovarian Cancer	Stage IIIC	G3	Serous Cystadenocarcinoma	Left	WHITE	1	Primary	Female
TCGA-23-1117	TCGA-23-1117-01	42	Serous Ovarian Cancer	Stage IIIC	G3	Serous Cystadenocarcinoma	Left	WHITE	1	Primary	Female
TCGA-23-1118	TCGA-23-1118-01	45	Serous Ovarian Cancer	Stage IIIC	G3	Serous Cystadenocarcinoma	Left	WHITE	1	Primary	Female
TCGA-23-1119	TCGA-23-1119-01	64	Serous Ovarian Cancer	Stage IIIC	G3	Serous Cystadenocarcinoma	Left	WHITE	1	Primary	Female
TCGA-23-1120	TCGA-23-1120-01	60	Serous Ovarian Cancer	Stage IIIC	G3	Serous Cystadenocarcinoma	Right	WHITE	1	Primary	Female
TCGA-23-1121	TCGA-23-1121-01	51	Serous Ovarian Cancer	Stage IIIC	G3	Serous Cystadenocarcinoma	Left	NA	1	Primary	Female
TCGA-23-1122	TCGA-23-1122-01	53	Serous Ovarian Cancer	Stage IIIC	G3	Serous Cystadenocarcinoma	Left	WHITE	1	Primary	Female
TCGA-23-1123	TCGA-23-1123-01	59	Serous Ovarian Cancer	Stage IIIC	G3	Serous Cystadenocarcinoma	Left	WHITE	1	Primary	Female
TCGA-23-1124	TCGA-23-1124-01	62	Serous Ovarian Cancer	Stage IIIC	G3	Serous Cystadenocarcinoma	Left	WHITE	1	Primary	Female
TCGA-23-1809	TCGA-23-1809-01	63	Serous Ovarian Cancer	Stage IIC	G3	Serous Cystadenocarcinoma	Right	WHITE	1	Primary	Female
TCGA-23-2072	TCGA-23-2072-01	58	Serous Ovarian Cancer	Stage IV	G3	Serous Cystadenocarcinoma	Right	WHITE	1	Primary	Female
TCGA-23-2077	TCGA-23-2077-01	45	Serous Ovarian Cancer	Stage IIIC	G3	Serous Cystadenocarcinoma	Left	WHITE	1	Primary	Female
TCGA-23-2078	TCGA-23-2078-01	66	Serous Ovarian Cancer	Stage IIIC	G3	Serous Cystadenocarcinoma	Bilateral	WHITE	1	Primary	Female
TCGA-23-2079	TCGA-23-2079-01	46	Serous Ovarian Cancer	Stage IIIC	G3	Serous Cystadenocarcinoma	Bilateral	WHITE	1	Primary	Female
TCGA-23-2081	TCGA-23-2081-01	49	Serous Ovarian Cancer	Stage IV	G3	Serous Cystadenocarcinoma	Bilateral	WHITE	1	Primary	Female
TCGA-23-2084	TCGA-23-2084-01	45	Serous Ovarian Cancer	Stage IV	G3	Serous Cystadenocarcinoma	Right	WHITE	1	Primary	Female
TCGA-23-2641	TCGA-23-2641-01	85	Serous Ovarian Cancer	Stage IIIC	G3	Serous Cystadenocarcinoma	Left	WHITE	1	Primary	Female
TCGA-23-2643	TCGA-23-2643-01	74	Serous Ovarian Cancer	Stage IIIC	G3	Serous Cystadenocarcinoma	Right	WHITE	1	Primary	Female
TCGA-23-2645	TCGA-23-2645-01	54	Serous Ovarian Cancer	Stage IIIC	G3	Serous Cystadenocarcinoma	Right	ASIAN	1	Primary	Female
TCGA-23-2647	TCGA-23-2647-01	49	Serous Ovarian Cancer	Stage IIIC	G3	Serous Cystadenocarcinoma	Bilateral	ASIAN	1	Primary	Female
TCGA-23-2649	TCGA-23-2649-01	60	Serous Ovarian Cancer	Stage IIIC	G3	Serous Cystadenocarcinoma	Left	WHITE	1	Primary	Female
TCGA-24-0966	TCGA-24-0966-01	78	Serous Ovarian Cancer	Stage IIIC	G3	Serous Cystadenocarcinoma	Bilateral	BLACK OR AFRICAN AMERICAN	1	Primary	Female
TCGA-24-0968	TCGA-24-0968-01	59	Serous Ovarian Cancer	Stage IIIC	G3	Serous Cystadenocarcinoma	Left	WHITE	1	Primary	Female
TCGA-24-0970	TCGA-24-0970-01	63	Serous Ovarian Cancer	Stage IIIC	G3	Serous Cystadenocarcinoma	Bilateral	WHITE	1	Primary	Female
TCGA-24-0975	TCGA-24-0975-01	58	Serous Ovarian Cancer	Stage IIIC	G3	Serous Cystadenocarcinoma	Bilateral	WHITE	1	Primary	Female
TCGA-24-0979	TCGA-24-0979-01	53	Serous Ovarian Cancer	Stage IV	G3	Serous Cystadenocarcinoma	Bilateral	WHITE	1	Primary	Female
TCGA-24-0980	TCGA-24-0980-01	53	Serous Ovarian Cancer	Stage IIIC	G3	Serous Cystadenocarcinoma	Bilateral	WHITE	1	Primary	Female
TCGA-24-0982	TCGA-24-0982-01	77	Serous Ovarian Cancer	Stage IIIC	G3	Serous Cystadenocarcinoma	Bilateral	WHITE	1	Primary	Female
TCGA-24-1103	TCGA-24-1103-01	50	Serous Ovarian Cancer	Stage IIIC	G3	Serous Cystadenocarcinoma	Bilateral	BLACK OR AFRICAN AMERICAN	1	Primary	Female
TCGA-24-1104	TCGA-24-1104-01	56	Serous Ovarian Cancer	Stage IV	G3	Serous Cystadenocarcinoma	Left	WHITE	1	Primary	Female
TCGA-24-1105	TCGA-24-1105-01	36	Serous Ovarian Cancer	Stage IIIC	G3	Serous Cystadenocarcinoma	Bilateral	WHITE	1	Primary	Female
TCGA-24-1413	TCGA-24-1413-01	51	Serous Ovarian Cancer	Stage IIIC	G3	Serous Cystadenocarcinoma	Bilateral	WHITE	1	Primary	Female
TCGA-24-1416	TCGA-24-1416-01	34	Serous Ovarian Cancer	Stage IV	G3	Serous Cystadenocarcinoma	Bilateral	WHITE	1	Primary	Female
TCGA-24-1417	TCGA-24-1417-01	54	Serous Ovarian Cancer	Stage IV	G3	Serous Cystadenocarcinoma	Left	WHITE	1	Primary	Female
TCGA-24-1418	TCGA-24-1418-01	68	Serous Ovarian Cancer	Stage IIIC	G3	Serous Cystadenocarcinoma	Bilateral	WHITE	1	Primary	Female
TCGA-24-1419	TCGA-24-1419-01	62	Serous Ovarian Cancer	Stage IIIC	G3	Serous Cystadenocarcinoma	Bilateral	WHITE	1	Primary	Female
TCGA-24-1422	TCGA-24-1422-01	82	Serous Ovarian Cancer	Stage IIIC	G3	Serous Cystadenocarcinoma	Bilateral	BLACK OR AFRICAN AMERICAN	1	Primary	Female
TCGA-24-1423	TCGA-24-1423-01	61	Serous Ovarian Cancer	Stage IIIC	G3	Serous Cystadenocarcinoma	Bilateral	WHITE	1	Primary	Female
TCGA-24-1424	TCGA-24-1424-01	67	Serous Ovarian Cancer	Stage IIIC	G3	Serous Cystadenocarcinoma	Bilateral	WHITE	1	Primary	Female
TCGA-24-1425	TCGA-24-1425-01	45	Serous Ovarian Cancer	Stage IIIC	G3	Serous Cystadenocarcinoma	Bilateral	WHITE	1	Primary	Female
TCGA-24-1426	TCGA-24-1426-01	43	Serous Ovarian Cancer	Stage IIIC	G3	Serous Cystadenocarcinoma	Bilateral	WHITE	1	Primary	Female
TCGA-24-1427	TCGA-24-1427-01	58	Serous Ovarian Cancer	Stage IIIC	G3	Serous Cystadenocarcinoma	Bilateral	NA	1	Primary	Female
TCGA-24-1428	TCGA-24-1428-01	50	Serous Ovarian Cancer	Stage IIIC	G3	Serous Cystadenocarcinoma	Left	WHITE	1	Primary	Female
TCGA-24-1430	TCGA-24-1430-01	68	Serous Ovarian Cancer	Stage IIIC	G3	Serous Cystadenocarcinoma	Bilateral	WHITE	1	Primary	Female
TCGA-24-1431	TCGA-24-1431-01	67	Serous Ovarian Cancer	Stage IIIC	G3	Serous Cystadenocarcinoma	Bilateral	WHITE	1	Primary	Female
TCGA-24-1434	TCGA-24-1434-01	59	Serous Ovarian Cancer	Stage IIIC	G3	Serous Cystadenocarcinoma	Bilateral	WHITE	1	Primary	Female
TCGA-24-1435	TCGA-24-1435-01	57	Serous Ovarian Cancer	Stage IIIC	G3	Serous Cystadenocarcinoma	Bilateral	WHITE	1	Primary	Female
TCGA-24-1436	TCGA-24-1436-01	57	Serous Ovarian Cancer	Stage IIIC	G3	Serous Cystadenocarcinoma	Right	WHITE	1	Primary	Female
TCGA-24-1463	TCGA-24-1463-01	70	Serous Ovarian Cancer	Stage IIIC	G3	Serous Cystadenocarcinoma	Bilateral	WHITE	1	Primary	Female
TCGA-24-1464	TCGA-24-1464-01	70	Serous Ovarian Cancer	Stage IIIC	G3	Serous Cystadenocarcinoma	Left	WHITE	1	Primary	Female
TCGA-24-1466	TCGA-24-1466-01	74	Serous Ovarian Cancer	Stage IIIC	G3	Serous Cystadenocarcinoma	Bilateral	WHITE	1	Primary	Female
TCGA-24-1467	TCGA-24-1467-01	51	Serous Ovarian Cancer	Stage IIIC	G3	Serous Cystadenocarcinoma	Right	WHITE	1	Primary	Female
TCGA-24-1469	TCGA-24-1469-01	71	Serous Ovarian Cancer	Stage IIIC	G3	Serous Cystadenocarcinoma	Right	WHITE	1	Primary	Female
TCGA-24-1470	TCGA-24-1470-01	54	Serous Ovarian Cancer	Stage IIIB	G3	Serous Cystadenocarcinoma	Bilateral	WHITE	1	Primary	Female
TCGA-24-1471	TCGA-24-1471-01	60	Serous Ovarian Cancer	Stage IIIC	G3	Serous Cystadenocarcinoma	Left	WHITE	1	Primary	Female
TCGA-24-1474	TCGA-24-1474-01	57	Serous Ovarian Cancer	Stage IIIC	G3	Serous Cystadenocarcinoma	Left	BLACK OR AFRICAN AMERICAN	1	Primary	Female
TCGA-24-1544	TCGA-24-1544-01	71	Serous Ovarian Cancer	Stage IIIC	G3	Serous Cystadenocarcinoma	Bilateral	BLACK OR AFRICAN AMERICAN	1	Primary	Female
TCGA-24-1545	TCGA-24-1545-01	69	Serous Ovarian Cancer	Stage IIIC	G3	Serous Cystadenocarcinoma	Bilateral	WHITE	1	Primary	Female
TCGA-24-1546	TCGA-24-1546-01	46	Serous Ovarian Cancer	Stage IIIC	G3	Serous Cystadenocarcinoma	Bilateral	WHITE	1	Primary	Female
TCGA-24-1548	TCGA-24-1548-01	57	Serous Ovarian Cancer	Stage IIIC	G3	Serous Cystadenocarcinoma	Bilateral	WHITE	1	Primary	Female
TCGA-24-1549	TCGA-24-1549-01	58	Serous Ovarian Cancer	Stage IIIB	G3	Serous Cystadenocarcinoma	Bilateral	WHITE	1	Primary	Female
TCGA-24-1550	TCGA-24-1550-01	49	Serous Ovarian Cancer	Stage IIIC	G3	Serous Cystadenocarcinoma	Left	WHITE	1	Primary	Female
TCGA-24-1551	TCGA-24-1551-01	53	Serous Ovarian Cancer	Stage IIIC	G3	Serous Cystadenocarcinoma	Bilateral	WHITE	1	Primary	Female
TCGA-24-1552	TCGA-24-1552-01	77	Serous Ovarian Cancer	Stage IIIC	G3	Serous Cystadenocarcinoma	Left	WHITE	1	Primary	Female
TCGA-24-1553	TCGA-24-1553-01	53	Serous Ovarian Cancer	Stage IIIB	G3	Serous Cystadenocarcinoma	Bilateral	WHITE	1	Primary	Female
TCGA-24-1555	TCGA-24-1555-01	50	Serous Ovarian Cancer	Stage IIIC	G3	Serous Cystadenocarcinoma	Bilateral	WHITE	1	Primary	Female
TCGA-24-1556	TCGA-24-1556-01	50	Serous Ovarian Cancer	Stage IIB	G3	Serous Cystadenocarcinoma	Left	WHITE	1	Primary	Female
TCGA-24-1557	TCGA-24-1557-01	49	Serous Ovarian Cancer	Stage IIIC	G3	Serous Cystadenocarcinoma	Bilateral	WHITE	1	Primary	Female
TCGA-24-1558	TCGA-24-1558-01	73	Serous Ovarian Cancer	Stage IIIC	G3	Serous Cystadenocarcinoma	Bilateral	WHITE	1	Primary	Female
TCGA-24-1560	TCGA-24-1560-01	51	Serous Ovarian Cancer	Stage IIIC	G4	Serous Cystadenocarcinoma	Left	WHITE	1	Primary	Female
TCGA-24-1562	TCGA-24-1562-01	67	Serous Ovarian Cancer	Stage IIIC	G3	Serous Cystadenocarcinoma	Bilateral	WHITE	1	Primary	Female
TCGA-24-1563	TCGA-24-1563-01	66	Serous Ovarian Cancer	Stage IIIC	G3	Serous Cystadenocarcinoma	Left	BLACK OR AFRICAN AMERICAN	1	Primary	Female
TCGA-24-1564	TCGA-24-1564-01	67	Serous Ovarian Cancer	Stage IIIC	G3	Serous Cystadenocarcinoma	Bilateral	WHITE	1	Primary	Female
TCGA-24-1565	TCGA-24-1565-01	74	Serous Ovarian Cancer	Stage IIIC	G3	Serous Cystadenocarcinoma	Bilateral	WHITE	1	Primary	Female
TCGA-24-1567	TCGA-24-1567-01	54	Serous Ovarian Cancer	Stage IIIB	G3	Serous Cystadenocarcinoma	Bilateral	WHITE	1	Primary	Female
TCGA-24-1603	TCGA-24-1603-01	53	Serous Ovarian Cancer	Stage IIIB	G3	Serous Cystadenocarcinoma	Bilateral	WHITE	1	Primary	Female
TCGA-24-1604	TCGA-24-1604-01	66	Serous Ovarian Cancer	Stage IIIC	G3	Serous Cystadenocarcinoma	Bilateral	WHITE	1	Primary	Female
TCGA-24-1614	TCGA-24-1614-01	57	Serous Ovarian Cancer	Stage IIIC	G3	Serous Cystadenocarcinoma	Right	WHITE	1	Primary	Female
TCGA-24-1616	TCGA-24-1616-01	56	Serous Ovarian Cancer	Stage IIIC	G3	Serous Cystadenocarcinoma	Bilateral	WHITE	1	Primary	Female
TCGA-24-1842	TCGA-24-1842-01	49	Serous Ovarian Cancer	Stage IIIC	G3	Serous Cystadenocarcinoma	Bilateral	WHITE	1	Primary	Female
TCGA-24-1843	TCGA-24-1843-01	66	Serous Ovarian Cancer	Stage IIIC	G3	Serous Cystadenocarcinoma	Right	WHITE	1	Primary	Female
TCGA-24-1844	TCGA-24-1844-01	64	Serous Ovarian Cancer	Stage IIIC	G3	Serous Cystadenocarcinoma	Bilateral	WHITE	1	Primary	Female
TCGA-24-1845	TCGA-24-1845-01	42	Serous Ovarian Cancer	Stage IIIC	G3	Serous Cystadenocarcinoma	Bilateral	WHITE	1	Primary	Female
TCGA-24-1846	TCGA-24-1846-01	45	Serous Ovarian Cancer	Stage IIIC	G3	Serous Cystadenocarcinoma	Bilateral	NA	1	Primary	Female
TCGA-24-1847	TCGA-24-1847-01	45	Serous Ovarian Cancer	Stage IV	G3	Serous Cystadenocarcinoma	Bilateral	WHITE	1	Primary	Female
TCGA-24-1849	TCGA-24-1849-01	80	Serous Ovarian Cancer	Stage IIIC	G3	Serous Cystadenocarcinoma	Bilateral	WHITE	1	Primary	Female
TCGA-24-1850	TCGA-24-1850-01	72	Serous Ovarian Cancer	Stage IIIC	G3	Serous Cystadenocarcinoma	Bilateral	WHITE	1	Primary	Female
TCGA-24-1852	TCGA-24-1852-01	55	Serous Ovarian Cancer	Stage IIIC	G3	Serous Cystadenocarcinoma	Bilateral	WHITE	2	Primary	Female
TCGA-24-1852	TCGA-24-1852-02	55	Serous Ovarian Cancer	Stage IIIC	G3	Serous Cystadenocarcinoma	Bilateral	WHITE	2	Recurrence	Female
TCGA-24-1920	TCGA-24-1920-01	74	Serous Ovarian Cancer	Stage IIIC	G3	Serous Cystadenocarcinoma	Right	WHITE	1	Primary	Female
TCGA-24-1923	TCGA-24-1923-01	51	Serous Ovarian Cancer	Stage IIIC	G3	Serous Cystadenocarcinoma	Bilateral	WHITE	1	Primary	Female
TCGA-24-1924	TCGA-24-1924-01	65	Serous Ovarian Cancer	Stage IIIC	G3	Serous Cystadenocarcinoma	Bilateral	WHITE	1	Primary	Female
TCGA-24-1927	TCGA-24-1927-01	59	Serous Ovarian Cancer	Stage IIIC	G3	Serous Cystadenocarcinoma	Bilateral	WHITE	1	Primary	Female
TCGA-24-1928	TCGA-24-1928-01	77	Serous Ovarian Cancer	Stage IIIC	G3	Serous Cystadenocarcinoma	Bilateral	WHITE	1	Primary	Female
TCGA-24-1930	TCGA-24-1930-01	53	Serous Ovarian Cancer	Stage IIIC	G3	Serous Cystadenocarcinoma	Bilateral	WHITE	1	Primary	Female
TCGA-24-2019	TCGA-24-2019-01	46	Serous Ovarian Cancer	Stage IIIC	G3	Serous Cystadenocarcinoma	Bilateral	WHITE	1	Primary	Female
TCGA-24-2020	TCGA-24-2020-01	67	Serous Ovarian Cancer	Stage IIIC	G3	Serous Cystadenocarcinoma	Bilateral	WHITE	1	Primary	Female
TCGA-24-2023	TCGA-24-2023-01	54	Serous Ovarian Cancer	Stage IIIA	G3	Serous Cystadenocarcinoma	Bilateral	WHITE	1	Primary	Female
TCGA-24-2024	TCGA-24-2024-01	72	Serous Ovarian Cancer	Stage IIIC	G3	Serous Cystadenocarcinoma	Bilateral	BLACK OR AFRICAN AMERICAN	1	Primary	Female
TCGA-24-2026	TCGA-24-2026-01	79	Serous Ovarian Cancer	Stage IIIC	G3	Serous Cystadenocarcinoma	Bilateral	WHITE	1	Primary	Female
TCGA-24-2027	TCGA-24-2027-01	51	Serous Ovarian Cancer	Stage IV	G3	Serous Cystadenocarcinoma	Bilateral	WHITE	1	Primary	Female
TCGA-24-2029	TCGA-24-2029-01	75	Serous Ovarian Cancer	Stage IIIC	G3	Serous Cystadenocarcinoma	Bilateral	WHITE	1	Primary	Female
TCGA-24-2030	TCGA-24-2030-01	87	Serous Ovarian Cancer	Stage IIIC	G3	Serous Cystadenocarcinoma	Left	WHITE	1	Primary	Female
TCGA-24-2033	TCGA-24-2033-01	87	Serous Ovarian Cancer	Stage IIIC	G3	Serous Cystadenocarcinoma	Bilateral	WHITE	1	Primary	Female
TCGA-24-2035	TCGA-24-2035-01	65	Serous Ovarian Cancer	Stage IIIC	G3	Serous Cystadenocarcinoma	Left	WHITE	1	Primary	Female
TCGA-24-2036	TCGA-24-2036-01	50	Serous Ovarian Cancer	Stage IIIA	G3	Serous Cystadenocarcinoma	NA	WHITE	1	Primary	Female
TCGA-24-2038	TCGA-24-2038-01	68	Serous Ovarian Cancer	Stage IIIA	GB	Serous Cystadenocarcinoma	Right	WHITE	1	Primary	Female
TCGA-24-2254	TCGA-24-2254-01	66	Serous Ovarian Cancer	Stage IIIC	G3	Serous Cystadenocarcinoma	Bilateral	WHITE	1	Primary	Female
TCGA-24-2260	TCGA-24-2260-01	74	Serous Ovarian Cancer	Stage IIIB	G3	Serous Cystadenocarcinoma	Bilateral	WHITE	1	Primary	Female
TCGA-24-2261	TCGA-24-2261-01	76	Serous Ovarian Cancer	Stage IIIC	G3	Serous Cystadenocarcinoma	Left	WHITE	1	Primary	Female
TCGA-24-2262	TCGA-24-2262-01	57	Serous Ovarian Cancer	Stage IIIC	G3	Serous Cystadenocarcinoma	Right	WHITE	1	Primary	Female
TCGA-24-2267	TCGA-24-2267-01	58	Serous Ovarian Cancer	Stage IIB	G3	Serous Cystadenocarcinoma	Bilateral	WHITE	1	Primary	Female
TCGA-24-2271	TCGA-24-2271-01	55	Serous Ovarian Cancer	Stage IIIC	G3	Serous Cystadenocarcinoma	Bilateral	ASIAN	1	Primary	Female
TCGA-24-2280	TCGA-24-2280-01	74	Serous Ovarian Cancer	Stage IIIC	G3	Serous Cystadenocarcinoma	Bilateral	WHITE	1	Primary	Female
TCGA-24-2281	TCGA-24-2281-01	68	Serous Ovarian Cancer	Stage IIA	G3	Serous Cystadenocarcinoma	Bilateral	WHITE	1	Primary	Female
TCGA-24-2288	TCGA-24-2288-01	70	Serous Ovarian Cancer	Stage IIIC	G3	Serous Cystadenocarcinoma	Bilateral	WHITE	1	Primary	Female
TCGA-24-2289	TCGA-24-2289-01	68	Serous Ovarian Cancer	Stage IV	G3	Serous Cystadenocarcinoma	Bilateral	WHITE	1	Primary	Female
TCGA-24-2290	TCGA-24-2290-01	56	Serous Ovarian Cancer	Stage IIIC	G3	Serous Cystadenocarcinoma	NA	WHITE	1	Primary	Female
TCGA-24-2293	TCGA-24-2293-01	47	Serous Ovarian Cancer	NA	G3	Serous Cystadenocarcinoma	Right	WHITE	1	Primary	Female
TCGA-24-2295	TCGA-24-2295-01	69	Serous Ovarian Cancer	Stage IIIC	G3	Serous Cystadenocarcinoma	Right	WHITE	1	Primary	Female
TCGA-24-2297	TCGA-24-2297-01	56	Serous Ovarian Cancer	Stage IIIC	G3	Serous Cystadenocarcinoma	Bilateral	WHITE	1	Primary	Female
TCGA-24-2298	TCGA-24-2298-01	55	Serous Ovarian Cancer	Stage IIIC	G3	Serous Cystadenocarcinoma	Bilateral	WHITE	1	Primary	Female
TCGA-25-1312	TCGA-25-1312-01	69	Serous Ovarian Cancer	Stage IV	G3	Serous Cystadenocarcinoma	Left	WHITE	1	Primary	Female
TCGA-25-1313	TCGA-25-1313-01	62	Serous Ovarian Cancer	Stage IV	G3	Serous Cystadenocarcinoma	Bilateral	WHITE	1	Primary	Female
TCGA-25-1314	TCGA-25-1314-01	42	Serous Ovarian Cancer	Stage IV	G3	Serous Cystadenocarcinoma	Bilateral	WHITE	1	Primary	Female
TCGA-25-1315	TCGA-25-1315-01	50	Serous Ovarian Cancer	Stage IIIC	G3	Serous Cystadenocarcinoma	Bilateral	WHITE	1	Primary	Female
TCGA-25-1316	TCGA-25-1316-01	55	Serous Ovarian Cancer	Stage IIIC	G3	Serous Cystadenocarcinoma	Right	WHITE	1	Primary	Female
TCGA-25-1317	TCGA-25-1317-01	66	Serous Ovarian Cancer	Stage IIIC	G3	Serous Cystadenocarcinoma	Bilateral	WHITE	1	Primary	Female
TCGA-25-1318	TCGA-25-1318-01	54	Serous Ovarian Cancer	Stage IIIC	G3	Serous Cystadenocarcinoma	Bilateral	WHITE	1	Primary	Female
TCGA-25-1319	TCGA-25-1319-01	73	Serous Ovarian Cancer	Stage IIIC	G3	Serous Cystadenocarcinoma	Bilateral	WHITE	1	Primary	Female
TCGA-25-1320	TCGA-25-1320-01	65	Serous Ovarian Cancer	Stage IIIC	G3	Serous Cystadenocarcinoma	Bilateral	WHITE	1	Primary	Female
TCGA-25-1321	TCGA-25-1321-01	65	Serous Ovarian Cancer	Stage IIIC	G3	Serous Cystadenocarcinoma	Bilateral	WHITE	1	Primary	Female
TCGA-25-1322	TCGA-25-1322-01	62	Serous Ovarian Cancer	Stage IV	G3	Serous Cystadenocarcinoma	Bilateral	WHITE	1	Primary	Female
TCGA-25-1323	TCGA-25-1323-01	72	Serous Ovarian Cancer	Stage IIIC	G3	Serous Cystadenocarcinoma	Bilateral	WHITE	1	Primary	Female
TCGA-25-1324	TCGA-25-1324-01	74	Serous Ovarian Cancer	Stage IIIC	G3	Serous Cystadenocarcinoma	Bilateral	WHITE	1	Primary	Female
TCGA-25-1325	TCGA-25-1325-01	77	Serous Ovarian Cancer	Stage IV	G3	Serous Cystadenocarcinoma	Left	WHITE	1	Primary	Female
TCGA-25-1326	TCGA-25-1326-01	61	Serous Ovarian Cancer	Stage IIIC	G3	Serous Cystadenocarcinoma	Bilateral	WHITE	1	Primary	Female
TCGA-25-1328	TCGA-25-1328-01	38	Serous Ovarian Cancer	Stage IIIC	G3	Serous Cystadenocarcinoma	Bilateral	WHITE	1	Primary	Female
TCGA-25-1329	TCGA-25-1329-01	76	Serous Ovarian Cancer	Stage IIIC	G3	Serous Cystadenocarcinoma	Bilateral	WHITE	1	Primary	Female
TCGA-25-1623	TCGA-25-1623-01	71	Serous Ovarian Cancer	Stage IV	G3	Serous Cystadenocarcinoma	Bilateral	WHITE	1	Primary	Female
TCGA-25-1625	TCGA-25-1625-01	66	Serous Ovarian Cancer	Stage IIIC	G3	Serous Cystadenocarcinoma	Bilateral	WHITE	1	Primary	Female
TCGA-25-1626	TCGA-25-1626-01	65	Serous Ovarian Cancer	Stage IIIC	G3	Serous Cystadenocarcinoma	Right	WHITE	1	Primary	Female
TCGA-25-1627	TCGA-25-1627-01	73	Serous Ovarian Cancer	Stage IIIC	G3	Serous Cystadenocarcinoma	Bilateral	WHITE	1	Primary	Female
TCGA-25-1628	TCGA-25-1628-01	67	Serous Ovarian Cancer	Stage IIIC	G3	Serous Cystadenocarcinoma	NA	WHITE	1	Primary	Female
TCGA-25-1630	TCGA-25-1630-01	73	Serous Ovarian Cancer	Stage IIIC	G3	Serous Cystadenocarcinoma	Bilateral	WHITE	1	Primary	Female
TCGA-25-1631	TCGA-25-1631-01	73	Serous Ovarian Cancer	Stage IIIC	G3	Serous Cystadenocarcinoma	Bilateral	WHITE	1	Primary	Female
TCGA-25-1632	TCGA-25-1632-01	68	Serous Ovarian Cancer	Stage IV	G3	Serous Cystadenocarcinoma	Bilateral	WHITE	1	Primary	Female
TCGA-25-1633	TCGA-25-1633-01	64	Serous Ovarian Cancer	Stage IIIC	G3	Serous Cystadenocarcinoma	Bilateral	WHITE	1	Primary	Female
TCGA-25-1634	TCGA-25-1634-01	75	Serous Ovarian Cancer	Stage IIIC	G3	Serous Cystadenocarcinoma	Bilateral	WHITE	1	Primary	Female
TCGA-25-1635	TCGA-25-1635-01	71	Serous Ovarian Cancer	Stage IIIC	G3	Serous Cystadenocarcinoma	Bilateral	WHITE	1	Primary	Female
TCGA-25-1870	TCGA-25-1870-01	59	Serous Ovarian Cancer	Stage IIIC	G3	Serous Cystadenocarcinoma	Bilateral	WHITE	1	Primary	Female
TCGA-25-1871	TCGA-25-1871-01	70	Serous Ovarian Cancer	Stage IIIC	G3	Serous Cystadenocarcinoma	Bilateral	WHITE	1	Primary	Female
TCGA-25-1877	TCGA-25-1877-01	81	Serous Ovarian Cancer	Stage IIIC	G3	Serous Cystadenocarcinoma	Left	WHITE	1	Primary	Female
TCGA-25-1878	TCGA-25-1878-01	60	Serous Ovarian Cancer	Stage IIIC	G3	Serous Cystadenocarcinoma	Bilateral	WHITE	1	Primary	Female
TCGA-25-2042	TCGA-25-2042-01	60	Serous Ovarian Cancer	Stage IIIC	G3	Serous Cystadenocarcinoma	Bilateral	AMERICAN INDIAN OR ALASKA NATIVE	1	Primary	Female
TCGA-25-2390	TCGA-25-2390-01	80	Serous Ovarian Cancer	NA	NA	Serous Cystadenocarcinoma	NA	NA	1	Primary	Female
TCGA-25-2391	TCGA-25-2391-01	57	Serous Ovarian Cancer	Stage IIIC	G3	Serous Cystadenocarcinoma	Bilateral	WHITE	1	Primary	Female
TCGA-25-2392	TCGA-25-2392-01	75	Serous Ovarian Cancer	Stage IV	G3	Serous Cystadenocarcinoma	Bilateral	WHITE	1	Primary	Female
TCGA-25-2393	TCGA-25-2393-01	81	Serous Ovarian Cancer	Stage IIIC	G3	Serous Cystadenocarcinoma	Left	WHITE	1	Primary	Female
TCGA-25-2396	TCGA-25-2396-01	71	Serous Ovarian Cancer	Stage IIIC	G3	Serous Cystadenocarcinoma	Bilateral	WHITE	1	Primary	Female
TCGA-25-2397	TCGA-25-2397-01	59	Serous Ovarian Cancer	Stage IV	G3	Serous Cystadenocarcinoma	Bilateral	WHITE	1	Primary	Female
TCGA-25-2398	TCGA-25-2398-01	71	Serous Ovarian Cancer	Stage IIIC	G3	Serous Cystadenocarcinoma	Bilateral	WHITE	1	Primary	Female
TCGA-25-2399	TCGA-25-2399-01	80	Serous Ovarian Cancer	Stage IIIC	G3	Serous Cystadenocarcinoma	Bilateral	WHITE	1	Primary	Female
TCGA-25-2400	TCGA-25-2400-01	76	Serous Ovarian Cancer	Stage IIIC	G3	Serous Cystadenocarcinoma	Bilateral	WHITE	1	Primary	Female
TCGA-25-2401	TCGA-25-2401-01	64	Serous Ovarian Cancer	Stage IIIC	G3	Serous Cystadenocarcinoma	Bilateral	WHITE	1	Primary	Female
TCGA-25-2404	TCGA-25-2404-01	38	Serous Ovarian Cancer	Stage IIIC	G3	Serous Cystadenocarcinoma	Bilateral	AMERICAN INDIAN OR ALASKA NATIVE	1	Primary	Female
TCGA-25-2408	TCGA-25-2408-01	37	Serous Ovarian Cancer	Stage IV	G2	Serous Cystadenocarcinoma	Bilateral	WHITE	1	Primary	Female
TCGA-25-2409	TCGA-25-2409-01	71	Serous Ovarian Cancer	Stage IV	G3	Serous Cystadenocarcinoma	Bilateral	WHITE	1	Primary	Female
TCGA-29-1688	TCGA-29-1688-01	39	Serous Ovarian Cancer	Stage IIIC	G2	Serous Cystadenocarcinoma	Bilateral	WHITE	1	Primary	Female
TCGA-29-1690	TCGA-29-1690-01	66	Serous Ovarian Cancer	Stage IIIC	G2	Serous Cystadenocarcinoma	Bilateral	WHITE	1	Primary	Female
TCGA-29-1691	TCGA-29-1691-01	51	Serous Ovarian Cancer	Stage IIIC	G2	Serous Cystadenocarcinoma	Bilateral	WHITE	1	Primary	Female
TCGA-29-1692	TCGA-29-1692-01	58	Serous Ovarian Cancer	Stage IIIC	G2	Serous Cystadenocarcinoma	Right	WHITE	2	Primary	Female
TCGA-29-1692	TCGA-29-1692-02	58	Serous Ovarian Cancer	Stage IIIC	G2	Serous Cystadenocarcinoma	Right	WHITE	2	Recurrence	Female
TCGA-29-1693	TCGA-29-1693-01	72	Serous Ovarian Cancer	Stage IIIC	G3	Serous Cystadenocarcinoma	Left	WHITE	1	Primary	Female
TCGA-29-1694	TCGA-29-1694-01	45	Serous Ovarian Cancer	Stage IIIC	GX	Serous Cystadenocarcinoma	Bilateral	WHITE	1	Primary	Female
TCGA-29-1695	TCGA-29-1695-01	62	Serous Ovarian Cancer	Stage IIIC	G2	Serous Cystadenocarcinoma	Left	WHITE	1	Primary	Female
TCGA-29-1696	TCGA-29-1696-01	43	Serous Ovarian Cancer	Stage IIIC	G2	Serous Cystadenocarcinoma	Right	WHITE	1	Primary	Female
TCGA-29-1697	TCGA-29-1697-01	62	Serous Ovarian Cancer	Stage IIIC	G3	Serous Cystadenocarcinoma	Bilateral	WHITE	1	Primary	Female
TCGA-29-1698	TCGA-29-1698-01	53	Serous Ovarian Cancer	Stage IIIC	G3	Serous Cystadenocarcinoma	Bilateral	BLACK OR AFRICAN AMERICAN	1	Primary	Female
TCGA-29-1699	TCGA-29-1699-01	57	Serous Ovarian Cancer	Stage IIIC	G3	Serous Cystadenocarcinoma	Bilateral	WHITE	1	Primary	Female
TCGA-29-1701	TCGA-29-1701-01	56	Serous Ovarian Cancer	Stage IIIC	G3	Serous Cystadenocarcinoma	Bilateral	WHITE	1	Primary	Female
TCGA-29-1702	TCGA-29-1702-01	84	Serous Ovarian Cancer	Stage IIIC	G3	Serous Cystadenocarcinoma	Right	WHITE	1	Primary	Female
TCGA-29-1703	TCGA-29-1703-01	56	Serous Ovarian Cancer	Stage IIIC	G2	Serous Cystadenocarcinoma	Bilateral	BLACK OR AFRICAN AMERICAN	1	Primary	Female
TCGA-29-1704	TCGA-29-1704-01	61	Serous Ovarian Cancer	Stage IIIC	G3	Serous Cystadenocarcinoma	Bilateral	WHITE	2	Primary	Female
TCGA-29-1705	TCGA-29-1705-01	47	Serous Ovarian Cancer	Stage IIIC	G2	Serous Cystadenocarcinoma	Bilateral	WHITE	2	Primary	Female
TCGA-29-1705	TCGA-29-1705-02	47	Serous Ovarian Cancer	Stage IIIC	G2	Serous Cystadenocarcinoma	Bilateral	WHITE	2	Recurrence	Female
TCGA-29-1707	TCGA-29-1707-01	41	Serous Ovarian Cancer	Stage IIC	G3	Serous Cystadenocarcinoma	Left	WHITE	2	Primary	Female
TCGA-29-1707	TCGA-29-1707-02	41	Serous Ovarian Cancer	Stage IIC	G3	Serous Cystadenocarcinoma	Left	WHITE	2	Recurrence	Female
TCGA-29-1710	TCGA-29-1710-01	54	Serous Ovarian Cancer	Stage IIIC	G2	Serous Cystadenocarcinoma	Bilateral	WHITE	2	Primary	Female
TCGA-29-1710	TCGA-29-1710-02	54	Serous Ovarian Cancer	Stage IIIC	G2	Serous Cystadenocarcinoma	Bilateral	WHITE	2	Recurrence	Female
TCGA-29-1711	TCGA-29-1711-01	45	Serous Ovarian Cancer	Stage IIIC	G2	Serous Cystadenocarcinoma	Bilateral	BLACK OR AFRICAN AMERICAN	1	Primary	Female
TCGA-29-1761	TCGA-29-1761-01	80	Serous Ovarian Cancer	Stage IIIC	G3	Serous Cystadenocarcinoma	Bilateral	ASIAN	1	Primary	Female
TCGA-29-1762	TCGA-29-1762-01	59	Serous Ovarian Cancer	Stage IV	G2	Serous Cystadenocarcinoma	Bilateral	WHITE	1	Primary	Female
TCGA-29-1763	TCGA-29-1763-01	43	Serous Ovarian Cancer	Stage IIC	G2	Serous Cystadenocarcinoma	Bilateral	BLACK OR AFRICAN AMERICAN	1	Primary	Female
TCGA-29-1764	TCGA-29-1764-01	49	Serous Ovarian Cancer	Stage IIIC	G2	Serous Cystadenocarcinoma	Bilateral	WHITE	1	Primary	Female
TCGA-29-1766	TCGA-29-1766-01	74	Serous Ovarian Cancer	Stage IIIC	G2	Serous Cystadenocarcinoma	Right	WHITE	1	Primary	Female
TCGA-29-1768	TCGA-29-1768-01	50	Serous Ovarian Cancer	Stage IV	G3	Serous Cystadenocarcinoma	Bilateral	WHITE	1	Primary	Female
TCGA-29-1769	TCGA-29-1769-01	40	Serous Ovarian Cancer	Stage IIIC	G3	Serous Cystadenocarcinoma	Bilateral	WHITE	1	Primary	Female
TCGA-29-1770	TCGA-29-1770-01	54	Serous Ovarian Cancer	Stage IIIC	G2	Serous Cystadenocarcinoma	Bilateral	WHITE	2	Primary	Female
TCGA-29-1770	TCGA-29-1770-02	54	Serous Ovarian Cancer	Stage IIIC	G2	Serous Cystadenocarcinoma	Bilateral	WHITE	2	Recurrence	Female
TCGA-29-1771	TCGA-29-1771-01	76	Serous Ovarian Cancer	Stage IIIC	G2	Serous Cystadenocarcinoma	Bilateral	WHITE	1	Primary	Female
TCGA-29-1774	TCGA-29-1774-01	82	Serous Ovarian Cancer	Stage IIIC	G3	Serous Cystadenocarcinoma	Bilateral	WHITE	1	Primary	Female
TCGA-29-1775	TCGA-29-1775-01	51	Serous Ovarian Cancer	Stage IIIC	G2	Serous Cystadenocarcinoma	Bilateral	WHITE	1	Primary	Female
TCGA-29-1776	TCGA-29-1776-01	63	Serous Ovarian Cancer	Stage IIIC	G3	Serous Cystadenocarcinoma	Bilateral	BLACK OR AFRICAN AMERICAN	1	Primary	Female
TCGA-29-1777	TCGA-29-1777-01	47	Serous Ovarian Cancer	Stage IIIC	G2	Serous Cystadenocarcinoma	Bilateral	WHITE	1	Primary	Female
TCGA-29-1778	TCGA-29-1778-01	77	Serous Ovarian Cancer	Stage IIIC	G3	Serous Cystadenocarcinoma	Right	WHITE	1	Primary	Female
TCGA-29-1781	TCGA-29-1781-01	69	Serous Ovarian Cancer	Stage IIIC	G3	Serous Cystadenocarcinoma	Bilateral	WHITE	1	Primary	Female
TCGA-29-1783	TCGA-29-1783-01	58	Serous Ovarian Cancer	Stage IIIC	G3	Serous Cystadenocarcinoma	Right	WHITE	1	Primary	Female
TCGA-29-1784	TCGA-29-1784-01	55	Serous Ovarian Cancer	Stage IIIC	G3	Serous Cystadenocarcinoma	Right	WHITE	1	Primary	Female
TCGA-29-1785	TCGA-29-1785-01	55	Serous Ovarian Cancer	Stage IIIC	G3	Serous Cystadenocarcinoma	Right	WHITE	1	Primary	Female
TCGA-29-2414	TCGA-29-2414-01	75	Serous Ovarian Cancer	Stage IIIC	G2	Serous Cystadenocarcinoma	Left	WHITE	2	Primary	Female
TCGA-29-2414	TCGA-29-2414-02	75	Serous Ovarian Cancer	Stage IIIC	G2	Serous Cystadenocarcinoma	Left	WHITE	2	Recurrence	Female
TCGA-29-2425	TCGA-29-2425-01	60	Serous Ovarian Cancer	Stage IIIC	G2	Serous Cystadenocarcinoma	NA	WHITE	1	Primary	Female
TCGA-29-2427	TCGA-29-2427-01	60	Serous Ovarian Cancer	Stage IIIC	G3	Serous Cystadenocarcinoma	Left	WHITE	1	Primary	Female
TCGA-29-2428	TCGA-29-2428-01	58	Serous Ovarian Cancer	Stage IIIC	G3	Serous Cystadenocarcinoma	Left	WHITE	1	Primary	Female
TCGA-29-2429	TCGA-29-2429-01	79	Serous Ovarian Cancer	Stage IIIC	G3	Serous Cystadenocarcinoma	Right	WHITE	1	Primary	Female
TCGA-29-2431	TCGA-29-2431-01	59	Serous Ovarian Cancer	Stage IIIC	G2	Serous Cystadenocarcinoma	Bilateral	WHITE	1	Primary	Female
TCGA-29-2432	TCGA-29-2432-01	61	Serous Ovarian Cancer	Stage IIIC	G3	Serous Cystadenocarcinoma	Bilateral	WHITE	1	Primary	Female
TCGA-29-2434	TCGA-29-2434-01	52	Serous Ovarian Cancer	Stage IIIC	G3	Serous Cystadenocarcinoma	Left	WHITE	1	Primary	Female
TCGA-29-2435	TCGA-29-2435-01	78	Serous Ovarian Cancer	Stage IV	G3	Serous Cystadenocarcinoma	Left	WHITE	1	Primary	Female
TCGA-29-2436	TCGA-29-2436-01	36	Serous Ovarian Cancer	Stage IIIC	G2	Serous Cystadenocarcinoma	Bilateral	WHITE	1	Primary	Female
TCGA-29-A5NZ	TCGA-29-A5NZ-01	66	Serous Ovarian Cancer	Stage IIIC	G3	Serous Cystadenocarcinoma	NA	BLACK OR AFRICAN AMERICAN	1	Primary	Female
TCGA-30-1714	TCGA-30-1714-01	68	Serous Ovarian Cancer	Stage IV	G3	Serous Cystadenocarcinoma	Bilateral	WHITE	1	Primary	Female
TCGA-30-1718	TCGA-30-1718-01	44	Serous Ovarian Cancer	Stage IIIC	G3	Serous Cystadenocarcinoma	Bilateral	WHITE	1	Primary	Female
TCGA-30-1853	TCGA-30-1853-01	58	Serous Ovarian Cancer	Stage IIIC	G3	Serous Cystadenocarcinoma	Bilateral	WHITE	1	Primary	Female
TCGA-30-1855	TCGA-30-1855-01	61	Serous Ovarian Cancer	Stage IIIC	G3	Serous Cystadenocarcinoma	NA	WHITE	1	Primary	Female
TCGA-30-1856	TCGA-30-1856-01	56	Serous Ovarian Cancer	Stage IIIC	G3	Serous Cystadenocarcinoma	Bilateral	WHITE	1	Primary	Female
TCGA-30-1857	TCGA-30-1857-01	64	Serous Ovarian Cancer	Stage IV	G3	Serous Cystadenocarcinoma	Right	WHITE	1	Primary	Female
TCGA-30-1859	TCGA-30-1859-01	56	Serous Ovarian Cancer	NA	G3	Serous Cystadenocarcinoma	Bilateral	WHITE	1	Primary	Female
TCGA-30-1860	TCGA-30-1860-01	58	Serous Ovarian Cancer	Stage IIIC	G3	Serous Cystadenocarcinoma	Bilateral	WHITE	1	Primary	Female
TCGA-30-1861	TCGA-30-1861-01	74	Serous Ovarian Cancer	Stage IIIC	G3	Serous Cystadenocarcinoma	Bilateral	WHITE	1	Primary	Female
TCGA-30-1862	TCGA-30-1862-01	65	Serous Ovarian Cancer	Stage IV	G2	Serous Cystadenocarcinoma	NA	WHITE	1	Primary	Female
TCGA-30-1866	TCGA-30-1866-01	61	Serous Ovarian Cancer	Stage IV	G2	Serous Cystadenocarcinoma	Bilateral	WHITE	1	Primary	Female
TCGA-30-1867	TCGA-30-1867-01	46	Serous Ovarian Cancer	Stage IV	GX	Serous Cystadenocarcinoma	NA	NA	1	Primary	Female
TCGA-30-1869	TCGA-30-1869-01	50	Serous Ovarian Cancer	Stage IV	G3	Serous Cystadenocarcinoma	Bilateral	WHITE	1	Primary	Female
TCGA-30-1880	TCGA-30-1880-01	56	Serous Ovarian Cancer	Stage IIIC	G3	Serous Cystadenocarcinoma	Bilateral	WHITE	1	Primary	Female
TCGA-30-1887	TCGA-30-1887-01	67	Serous Ovarian Cancer	Stage IIIC	G2	Serous Cystadenocarcinoma	Bilateral	WHITE	1	Primary	Female
TCGA-30-1891	TCGA-30-1891-01	61	Serous Ovarian Cancer	Stage IIIC	G2	Serous Cystadenocarcinoma	Bilateral	WHITE	1	Primary	Female
TCGA-30-1892	TCGA-30-1892-01	52	Serous Ovarian Cancer	Stage IIIC	G3	Serous Cystadenocarcinoma	Left	WHITE	1	Primary	Female
TCGA-31-1944	TCGA-31-1944-01	47	Serous Ovarian Cancer	Stage IIIC	G3	Serous Cystadenocarcinoma	Bilateral	WHITE	1	Primary	Female
TCGA-31-1946	TCGA-31-1946-01	30	Serous Ovarian Cancer	Stage IIIC	G3	Serous Cystadenocarcinoma	Bilateral	NA	1	Primary	Female
TCGA-31-1950	TCGA-31-1950-01	76	Serous Ovarian Cancer	Stage IIIC	G2	Serous Cystadenocarcinoma	Bilateral	WHITE	1	Primary	Female
TCGA-31-1951	TCGA-31-1951-01	58	Serous Ovarian Cancer	Stage IIIC	G3	Serous Cystadenocarcinoma	Left	WHITE	1	Primary	Female
TCGA-31-1953	TCGA-31-1953-01	52	Serous Ovarian Cancer	Stage IIIC	G3	Serous Cystadenocarcinoma	Bilateral	ASIAN	1	Primary	Female
TCGA-31-1955	TCGA-31-1955-01	43	Serous Ovarian Cancer	Stage IIIC	G3	Serous Cystadenocarcinoma	Bilateral	WHITE	1	Primary	Female
TCGA-31-1956	TCGA-31-1956-01	60	Serous Ovarian Cancer	Stage IIIB	G3	Serous Cystadenocarcinoma	Left	WHITE	1	Primary	Female
TCGA-31-1959	TCGA-31-1959-01	49	Serous Ovarian Cancer	Stage IV	G2	Serous Cystadenocarcinoma	Bilateral	WHITE	1	Primary	Female
TCGA-36-1568	TCGA-36-1568-01	52	Serous Ovarian Cancer	Stage IIIC	G3	Serous Cystadenocarcinoma	Bilateral	NA	1	Primary	Female
TCGA-36-1569	TCGA-36-1569-01	52	Serous Ovarian Cancer	Stage IIIC	G3	Serous Cystadenocarcinoma	Bilateral	WHITE	1	Primary	Female
TCGA-36-1570	TCGA-36-1570-01	49	Serous Ovarian Cancer	Stage IIIC	G3	Serous Cystadenocarcinoma	Bilateral	WHITE	1	Primary	Female
TCGA-36-1571	TCGA-36-1571-01	53	Serous Ovarian Cancer	Stage IIIB	G3	Serous Cystadenocarcinoma	Bilateral	WHITE	1	Primary	Female
TCGA-36-1574	TCGA-36-1574-01	48	Serous Ovarian Cancer	Stage IIIC	G3	Serous Cystadenocarcinoma	Bilateral	ASIAN	1	Primary	Female
TCGA-36-1575	TCGA-36-1575-01	83	Serous Ovarian Cancer	Stage IIIB	G3	Serous Cystadenocarcinoma	NA	NA	1	Primary	Female
TCGA-36-1576	TCGA-36-1576-01	76	Serous Ovarian Cancer	Stage IIIC	G3	Serous Cystadenocarcinoma	NA	NA	1	Primary	Female
TCGA-36-1577	TCGA-36-1577-01	43	Serous Ovarian Cancer	Stage IIC	G2	Serous Cystadenocarcinoma	Bilateral	ASIAN	1	Primary	Female
TCGA-36-1578	TCGA-36-1578-01	63	Serous Ovarian Cancer	Stage IV	G3	Serous Cystadenocarcinoma	NA	ASIAN	1	Primary	Female
TCGA-36-1580	TCGA-36-1580-01	82	Serous Ovarian Cancer	Stage IIIC	G3	Serous Cystadenocarcinoma	NA	NA	1	Primary	Female
TCGA-36-1581	TCGA-36-1581-01	63	Serous Ovarian Cancer	Stage IIC	G3	Serous Cystadenocarcinoma	Left	WHITE	1	Primary	Female
TCGA-36-2529	TCGA-36-2529-01	71	Serous Ovarian Cancer	Stage IIIC	G3	Serous Cystadenocarcinoma	Bilateral	NA	1	Primary	Female
TCGA-36-2530	TCGA-36-2530-01	38	Serous Ovarian Cancer	Stage IIIC	G3	Serous Cystadenocarcinoma	Bilateral	ASIAN	1	Primary	Female
TCGA-36-2532	TCGA-36-2532-01	61	Serous Ovarian Cancer	Stage IIIC	G3	Serous Cystadenocarcinoma	Bilateral	NA	1	Primary	Female
TCGA-36-2533	TCGA-36-2533-01	55	Serous Ovarian Cancer	Stage IIIC	G3	Serous Cystadenocarcinoma	Right	NA	1	Primary	Female
TCGA-36-2534	TCGA-36-2534-01	72	Serous Ovarian Cancer	Stage IIIC	G3	Serous Cystadenocarcinoma	Right	WHITE	1	Primary	Female
TCGA-36-2537	TCGA-36-2537-01	39	Serous Ovarian Cancer	Stage IIIC	G3	Serous Cystadenocarcinoma	Bilateral	NA	1	Primary	Female
TCGA-36-2538	TCGA-36-2538-01	37	Serous Ovarian Cancer	Stage IIIB	G3	Serous Cystadenocarcinoma	Right	NA	1	Primary	Female
TCGA-36-2539	TCGA-36-2539-01	NA	Serous Ovarian Cancer	NA	NA	NA	NA	NA	1	Primary	NA
TCGA-36-2540	TCGA-36-2540-01	26	Serous Ovarian Cancer	Stage IIIC	G1	Serous Cystadenocarcinoma	Bilateral	WHITE	1	Primary	Female
TCGA-36-2542	TCGA-36-2542-01	59	Serous Ovarian Cancer	Stage IIIB	G3	Serous Cystadenocarcinoma	Bilateral	ASIAN	1	Primary	Female
TCGA-36-2543	TCGA-36-2543-01	85	Serous Ovarian Cancer	Stage IIIC	G3	Serous Cystadenocarcinoma	Bilateral	NA	1	Primary	Female
TCGA-36-2544	TCGA-36-2544-01	58	Serous Ovarian Cancer	Stage IIIC	G3	Serous Cystadenocarcinoma	Bilateral	NA	1	Primary	Female
TCGA-36-2545	TCGA-36-2545-01	42	Serous Ovarian Cancer	Stage IIIA	G3	Serous Cystadenocarcinoma	Bilateral	NA	1	Primary	Female
TCGA-36-2547	TCGA-36-2547-01	64	Serous Ovarian Cancer	Stage IIIC	G3	Serous Cystadenocarcinoma	Left	NA	1	Primary	Female
TCGA-36-2548	TCGA-36-2548-01	57	Serous Ovarian Cancer	Stage IIIC	G3	Serous Cystadenocarcinoma	Right	NA	1	Primary	Female
TCGA-36-2549	TCGA-36-2549-01	54	Serous Ovarian Cancer	Stage IIC	G3	Serous Cystadenocarcinoma	Bilateral	NA	1	Primary	Female
TCGA-36-2551	TCGA-36-2551-01	57	Serous Ovarian Cancer	Stage IIIC	G3	Serous Cystadenocarcinoma	Bilateral	WHITE	1	Primary	Female
TCGA-36-2552	TCGA-36-2552-01	64	Serous Ovarian Cancer	Stage IIC	G3	Serous Cystadenocarcinoma	Bilateral	NA	1	Primary	Female
TCGA-3P-A9WA	TCGA-3P-A9WA-01	55	Serous Ovarian Cancer	Stage IIB	G3	Serous Cystadenocarcinoma	Left	BLACK OR AFRICAN AMERICAN	1	Primary	Female
TCGA-42-2582	TCGA-42-2582-01	49	Serous Ovarian Cancer	Stage IIIC	G3	Serous Cystadenocarcinoma	Bilateral	WHITE	1	Primary	Female
TCGA-42-2587	TCGA-42-2587-01	75	Serous Ovarian Cancer	Stage IIIC	G3	Serous Cystadenocarcinoma	Bilateral	WHITE	1	Primary	Female
TCGA-42-2588	TCGA-42-2588-01	61	Serous Ovarian Cancer	Stage IV	G3	Serous Cystadenocarcinoma	Bilateral	WHITE	1	Primary	Female
TCGA-42-2589	TCGA-42-2589-01	54	Serous Ovarian Cancer	Stage IIIC	G3	Serous Cystadenocarcinoma	Bilateral	WHITE	1	Primary	Female
TCGA-42-2590	TCGA-42-2590-01	57	Serous Ovarian Cancer	Stage IV	G2	Serous Cystadenocarcinoma	Bilateral	WHITE	1	Primary	Female
TCGA-42-2591	TCGA-42-2591-01	51	Serous Ovarian Cancer	Stage IIIC	GX	Serous Cystadenocarcinoma	Bilateral	WHITE	1	Primary	Female
TCGA-42-2593	TCGA-42-2593-01	67	Serous Ovarian Cancer	Stage IIIC	G3	Serous Cystadenocarcinoma	Bilateral	AMERICAN INDIAN OR ALASKA NATIVE	1	Primary	Female
TCGA-57-1582	TCGA-57-1582-01	50	Serous Ovarian Cancer	Stage IIIC	G3	Serous Cystadenocarcinoma	Left	WHITE	1	Primary	Female
TCGA-57-1583	TCGA-57-1583-01	57	Serous Ovarian Cancer	Stage IIIC	G3	Serous Cystadenocarcinoma	Left	BLACK OR AFRICAN AMERICAN	1	Primary	Female
TCGA-57-1584	TCGA-57-1584-01	47	Serous Ovarian Cancer	Stage IIIC	G3	Serous Cystadenocarcinoma	Bilateral	WHITE	1	Primary	Female
TCGA-57-1585	TCGA-57-1585-01	57	Serous Ovarian Cancer	Stage IIIC	G3	Serous Cystadenocarcinoma	Bilateral	WHITE	1	Primary	Female
TCGA-57-1586	TCGA-57-1586-01	66	Serous Ovarian Cancer	Stage IIIC	G3	Serous Cystadenocarcinoma	Bilateral	WHITE	1	Primary	Female
TCGA-57-1992	TCGA-57-1992-01	62	Serous Ovarian Cancer	Stage IC	G3	Serous Cystadenocarcinoma	Left	NA	1	Primary	Female
TCGA-57-1993	TCGA-57-1993-01	56	Serous Ovarian Cancer	Stage IIIC	G3	Serous Cystadenocarcinoma	Bilateral	WHITE	1	Primary	Female
TCGA-57-1994	TCGA-57-1994-01	63	Serous Ovarian Cancer	NA	NA	Serous Cystadenocarcinoma	NA	WHITE	1	Primary	Female
TCGA-59-2348	TCGA-59-2348-01	59	Serous Ovarian Cancer	Stage IIIC	G3	Serous Cystadenocarcinoma	Bilateral	WHITE	1	Primary	Female
TCGA-59-2349	TCGA-59-2349-01	71	Serous Ovarian Cancer	Stage IA	G3	Serous Cystadenocarcinoma	Left	NA	1	Primary	Female
TCGA-59-2350	TCGA-59-2350-01	44	Serous Ovarian Cancer	Stage IV	G3	Serous Cystadenocarcinoma	Bilateral	NA	1	Primary	Female
TCGA-59-2351	TCGA-59-2351-01	51	Serous Ovarian Cancer	Stage IIIC	G3	Serous Cystadenocarcinoma	Bilateral	WHITE	1	Primary	Female
TCGA-59-2352	TCGA-59-2352-01	78	Serous Ovarian Cancer	Stage IIIC	G3	Serous Cystadenocarcinoma	Right	WHITE	1	Primary	Female
TCGA-59-2354	TCGA-59-2354-01	63	Serous Ovarian Cancer	Stage IIIC	G3	Serous Cystadenocarcinoma	Left	WHITE	1	Primary	Female
TCGA-59-2355	TCGA-59-2355-01	58	Serous Ovarian Cancer	Stage IV	G3	Serous Cystadenocarcinoma	Right	WHITE	1	Primary	Female
TCGA-59-2363	TCGA-59-2363-01	40	Serous Ovarian Cancer	Stage IIIA	G3	Serous Cystadenocarcinoma	Bilateral	ASIAN	1	Primary	Female
TCGA-59-2372	TCGA-59-2372-01	73	Serous Ovarian Cancer	Stage IIIC	G2	Serous Cystadenocarcinoma	Bilateral	WHITE	1	Primary	Female
TCGA-59-A5PD	TCGA-59-A5PD-01	55	Serous Ovarian Cancer	Stage IC	G3	Serous Cystadenocarcinoma	Right	BLACK OR AFRICAN AMERICAN	1	Primary	Female
TCGA-5X-AA5U	TCGA-5X-AA5U-01	61	Serous Ovarian Cancer	Stage IIC	GX	Serous Cystadenocarcinoma	Right	BLACK OR AFRICAN AMERICAN	1	Primary	Female
TCGA-61-1721	TCGA-61-1721-01	38	Serous Ovarian Cancer	Stage IV	G1	Serous Cystadenocarcinoma	Bilateral	WHITE	1	Primary	Female
TCGA-61-1722	TCGA-61-1722-01	89	Serous Ovarian Cancer	Stage IB	G3	Serous Cystadenocarcinoma	Bilateral	WHITE	1	Primary	Female
TCGA-61-1724	TCGA-61-1724-01	47	Serous Ovarian Cancer	Stage IIIC	G3	Serous Cystadenocarcinoma	Bilateral	WHITE	1	Primary	Female
TCGA-61-1725	TCGA-61-1725-01	40	Serous Ovarian Cancer	Stage IIIC	G3	Serous Cystadenocarcinoma	Bilateral	WHITE	1	Primary	Female
TCGA-61-1727	TCGA-61-1727-01	74	Serous Ovarian Cancer	Stage IC	G3	Serous Cystadenocarcinoma	Right	WHITE	1	Primary	Female
TCGA-61-1728	TCGA-61-1728-01	59	Serous Ovarian Cancer	Stage IV	G3	Serous Cystadenocarcinoma	Bilateral	WHITE	1	Primary	Female
TCGA-61-1730	TCGA-61-1730-01	78	Serous Ovarian Cancer	Stage IC	G3	Serous Cystadenocarcinoma	Left	WHITE	1	Primary	Female
TCGA-61-1733	TCGA-61-1733-01	71	Serous Ovarian Cancer	Stage IIIC	G3	Serous Cystadenocarcinoma	Bilateral	WHITE	1	Primary	Female
TCGA-61-1734	TCGA-61-1734-01	52	Serous Ovarian Cancer	Stage IC	G3	Serous Cystadenocarcinoma	Bilateral	WHITE	1	Primary	Female
TCGA-61-1736	TCGA-61-1736-01	45	Serous Ovarian Cancer	Stage IIIC	G3	Serous Cystadenocarcinoma	Bilateral	WHITE	1	Primary	Female
TCGA-61-1737	TCGA-61-1737-01	42	Serous Ovarian Cancer	Stage IV	G3	Serous Cystadenocarcinoma	Bilateral	WHITE	1	Primary	Female
TCGA-61-1738	TCGA-61-1738-01	60	Serous Ovarian Cancer	Stage IIIC	G3	Serous Cystadenocarcinoma	Right	BLACK OR AFRICAN AMERICAN	1	Primary	Female
TCGA-61-1740	TCGA-61-1740-01	71	Serous Ovarian Cancer	Stage IIIC	G3	Serous Cystadenocarcinoma	Right	WHITE	1	Primary	Female
TCGA-61-1741	TCGA-61-1741-01	76	Serous Ovarian Cancer	Stage IIIB	G3	Serous Cystadenocarcinoma	Bilateral	WHITE	1	Primary	Female
TCGA-61-1743	TCGA-61-1743-01	53	Serous Ovarian Cancer	Stage IIC	G2	Serous Cystadenocarcinoma	Bilateral	WHITE	1	Primary	Female
TCGA-61-1895	TCGA-61-1895-01	52	Serous Ovarian Cancer	Stage IIIB	G3	Serous Cystadenocarcinoma	Bilateral	WHITE	1	Primary	Female
TCGA-61-1899	TCGA-61-1899-01	81	Serous Ovarian Cancer	Stage IIIC	G3	Serous Cystadenocarcinoma	Left	WHITE	1	Primary	Female
TCGA-61-1900	TCGA-61-1900-01	51	Serous Ovarian Cancer	Stage IIIB	G3	Serous Cystadenocarcinoma	Bilateral	BLACK OR AFRICAN AMERICAN	1	Primary	Female
TCGA-61-1901	TCGA-61-1901-01	65	Serous Ovarian Cancer	Stage IV	G3	Serous Cystadenocarcinoma	Bilateral	WHITE	1	Primary	Female
TCGA-61-1903	TCGA-61-1903-01	55	Serous Ovarian Cancer	Stage IB	G3	Serous Cystadenocarcinoma	Bilateral	WHITE	1	Primary	Female
TCGA-61-1904	TCGA-61-1904-01	60	Serous Ovarian Cancer	Stage IIIC	G3	Serous Cystadenocarcinoma	Bilateral	WHITE	1	Primary	Female
TCGA-61-1906	TCGA-61-1906-01	55	Serous Ovarian Cancer	Stage IIIC	G3	Serous Cystadenocarcinoma	Bilateral	WHITE	1	Primary	Female
TCGA-61-1907	TCGA-61-1907-01	63	Serous Ovarian Cancer	Stage IIIC	G3	Serous Cystadenocarcinoma	Bilateral	WHITE	1	Primary	Female
TCGA-61-1910	TCGA-61-1910-01	56	Serous Ovarian Cancer	Stage IIC	G3	Serous Cystadenocarcinoma	Bilateral	WHITE	1	Primary	Female
TCGA-61-1911	TCGA-61-1911-01	55	Serous Ovarian Cancer	Stage IIA	G3	Serous Cystadenocarcinoma	Left	WHITE	1	Primary	Female
TCGA-61-1913	TCGA-61-1913-01	48	Serous Ovarian Cancer	Stage IIIB	G3	Serous Cystadenocarcinoma	Right	WHITE	1	Primary	Female
TCGA-61-1914	TCGA-61-1914-01	65	Serous Ovarian Cancer	Stage IIIC	G3	Serous Cystadenocarcinoma	Bilateral	NA	1	Primary	Female
TCGA-61-1915	TCGA-61-1915-01	50	Serous Ovarian Cancer	Stage IIC	G3	Serous Cystadenocarcinoma	Bilateral	WHITE	1	Primary	Female
TCGA-61-1916	TCGA-61-1916-01	53	Serous Ovarian Cancer	Stage IIIC	G2	Serous Cystadenocarcinoma	Bilateral	WHITE	2	Primary	Female
TCGA-61-1917	TCGA-61-1917-01	60	Serous Ovarian Cancer	Stage IIIB	G3	Serous Cystadenocarcinoma	Bilateral	WHITE	1	Primary	Female
TCGA-61-1918	TCGA-61-1918-01	45	Serous Ovarian Cancer	Stage IV	G3	Serous Cystadenocarcinoma	Bilateral	WHITE	1	Primary	Female
TCGA-61-1919	TCGA-61-1919-01	58	Serous Ovarian Cancer	Stage IIIC	G2	Serous Cystadenocarcinoma	Bilateral	WHITE	1	Primary	Female
TCGA-61-1995	TCGA-61-1995-01	43	Serous Ovarian Cancer	Stage IIIC	G3	Serous Cystadenocarcinoma	Bilateral	WHITE	1	Primary	Female
TCGA-61-1998	TCGA-61-1998-01	48	Serous Ovarian Cancer	Stage IIIC	G3	Serous Cystadenocarcinoma	Bilateral	WHITE	1	Primary	Female
TCGA-61-2000	TCGA-61-2000-01	67	Serous Ovarian Cancer	Stage IIIC	G3	Serous Cystadenocarcinoma	Bilateral	WHITE	1	Primary	Female
TCGA-61-2002	TCGA-61-2002-01	46	Serous Ovarian Cancer	Stage IIIC	G3	Serous Cystadenocarcinoma	Bilateral	WHITE	1	Primary	Female
TCGA-61-2003	TCGA-61-2003-01	53	Serous Ovarian Cancer	Stage IIIC	G2	Serous Cystadenocarcinoma	Bilateral	WHITE	1	Primary	Female
TCGA-61-2008	TCGA-61-2008-01	40	Serous Ovarian Cancer	Stage IIC	G2	Serous Cystadenocarcinoma	Bilateral	ASIAN	2	Primary	Female
TCGA-61-2008	TCGA-61-2008-02	40	Serous Ovarian Cancer	Stage IIC	G2	Serous Cystadenocarcinoma	Bilateral	ASIAN	2	Recurrence	Female
TCGA-61-2009	TCGA-61-2009-01	65	Serous Ovarian Cancer	Stage IIIC	G3	Serous Cystadenocarcinoma	Bilateral	WHITE	1	Primary	Female
TCGA-61-2012	TCGA-61-2012-01	81	Serous Ovarian Cancer	Stage IIC	G2	Serous Cystadenocarcinoma	Left	WHITE	1	Primary	Female
TCGA-61-2016	TCGA-61-2016-01	51	Serous Ovarian Cancer	Stage IIIC	G3	Serous Cystadenocarcinoma	Bilateral	WHITE	1	Primary	Female
TCGA-61-2017	TCGA-61-2017-01	64	Serous Ovarian Cancer	Stage IIIC	G1	Serous Cystadenocarcinoma	Bilateral	WHITE	1	Primary	Female
TCGA-61-2018	TCGA-61-2018-01	62	Serous Ovarian Cancer	Stage IC	G3	Serous Cystadenocarcinoma	Bilateral	WHITE	1	Primary	Female
TCGA-61-2087	TCGA-61-2087-01	49	Serous Ovarian Cancer	Stage IC	G3	Serous Cystadenocarcinoma	Left	WHITE	1	Primary	Female
TCGA-61-2088	TCGA-61-2088-01	51	Serous Ovarian Cancer	Stage IIIC	G3	Serous Cystadenocarcinoma	Bilateral	WHITE	1	Primary	Female
TCGA-61-2092	TCGA-61-2092-01	57	Serous Ovarian Cancer	Stage IIIC	G3	Serous Cystadenocarcinoma	Bilateral	WHITE	1	Primary	Female
TCGA-61-2094	TCGA-61-2094-01	63	Serous Ovarian Cancer	Stage IIIC	G3	Serous Cystadenocarcinoma	Bilateral	WHITE	1	Primary	Female
TCGA-61-2095	TCGA-61-2095-01	54	Serous Ovarian Cancer	Stage IIIC	G2	Serous Cystadenocarcinoma	Bilateral	WHITE	2	Primary	Female
TCGA-61-2096	TCGA-61-2096-01	56	Serous Ovarian Cancer	Stage IC	G2	Serous Cystadenocarcinoma	Right	WHITE	1	Primary	Female
TCGA-61-2097	TCGA-61-2097-01	71	Serous Ovarian Cancer	Stage IIC	G2	Serous Cystadenocarcinoma	Bilateral	WHITE	1	Primary	Female
TCGA-61-2098	TCGA-61-2098-01	62	Serous Ovarian Cancer	Stage IIIC	G2	Serous Cystadenocarcinoma	Bilateral	WHITE	1	Primary	Female
TCGA-61-2101	TCGA-61-2101-01	55	Serous Ovarian Cancer	Stage IIIC	G2	Serous Cystadenocarcinoma	Bilateral	WHITE	1	Primary	Female
TCGA-61-2102	TCGA-61-2102-01	74	Serous Ovarian Cancer	Stage IIIC	G3	Serous Cystadenocarcinoma	Right	WHITE	1	Primary	Female
TCGA-61-2104	TCGA-61-2104-01	53	Serous Ovarian Cancer	Stage IIC	G2	Serous Cystadenocarcinoma	Bilateral	WHITE	1	Primary	Female
TCGA-61-2109	TCGA-61-2109-01	40	Serous Ovarian Cancer	Stage IIIC	G3	Serous Cystadenocarcinoma	Bilateral	WHITE	1	Primary	Female
TCGA-61-2110	TCGA-61-2110-01	56	Serous Ovarian Cancer	Stage IIIC	NA	Serous Cystadenocarcinoma	Bilateral	WHITE	1	Primary	Female
TCGA-61-2111	TCGA-61-2111-01	61	Serous Ovarian Cancer	Stage IV	G3	Serous Cystadenocarcinoma	Left	WHITE	1	Primary	Female
TCGA-61-2113	TCGA-61-2113-01	53	Serous Ovarian Cancer	Stage IIC	G3	Serous Cystadenocarcinoma	Right	WHITE	1	Primary	Female
TCGA-61-2610	TCGA-61-2610-01	61	Serous Ovarian Cancer	Stage IIIC	G3	Serous Cystadenocarcinoma	Left	WHITE	2	Primary	Female
TCGA-61-2612	TCGA-61-2612-01	63	Serous Ovarian Cancer	Stage IIIC	G3	Serous Cystadenocarcinoma	Bilateral	WHITE	1	Primary	Female
TCGA-61-2613	TCGA-61-2613-01	73	Serous Ovarian Cancer	Stage IIIC	G3	Serous Cystadenocarcinoma	Bilateral	WHITE	1	Primary	Female
TCGA-61-2614	TCGA-61-2614-01	71	Serous Ovarian Cancer	Stage IIIC	G3	Serous Cystadenocarcinoma	Bilateral	WHITE	1	Primary	Female
TCGA-72-4231	TCGA-72-4231-01	NA	Serous Ovarian Cancer	NA	NA	NA	NA	NA	1	Primary	NA
TCGA-72-4232	TCGA-72-4232-01	NA	Serous Ovarian Cancer	NA	NA	NA	NA	NA	1	Primary	NA
TCGA-72-4233	TCGA-72-4233-01	NA	Serous Ovarian Cancer	NA	NA	NA	NA	NA	1	Primary	NA
TCGA-72-4234	TCGA-72-4234-01	NA	Serous Ovarian Cancer	NA	NA	NA	NA	NA	1	Primary	NA
TCGA-72-4235	TCGA-72-4235-01	NA	Serous Ovarian Cancer	NA	NA	NA	NA	NA	1	Primary	NA
TCGA-72-4236	TCGA-72-4236-01	NA	Serous Ovarian Cancer	NA	NA	NA	NA	NA	1	Primary	NA
TCGA-72-4237	TCGA-72-4237-01	NA	Serous Ovarian Cancer	NA	NA	NA	NA	NA	1	Primary	NA
TCGA-72-4238	TCGA-72-4238-01	NA	Serous Ovarian Cancer	NA	NA	NA	NA	NA	1	Primary	NA
TCGA-72-4240	TCGA-72-4240-01	NA	Serous Ovarian Cancer	NA	NA	NA	NA	NA	1	Primary	NA
TCGA-72-4241	TCGA-72-4241-01	NA	Serous Ovarian Cancer	NA	NA	NA	NA	NA	1	Primary	NA
TCGA-OY-A56P	TCGA-OY-A56P-01	48	Serous Ovarian Cancer	Stage IIIB	G3	Serous Cystadenocarcinoma	Right	BLACK OR AFRICAN AMERICAN	1	Primary	Female
TCGA-OY-A56Q	TCGA-OY-A56Q-01	78	Serous Ovarian Cancer	Stage IIA	G3	Serous Cystadenocarcinoma	Left	BLACK OR AFRICAN AMERICAN	1	Primary	Female
TCGA-VG-A8LO	TCGA-VG-A8LO-01	55	Serous Ovarian Cancer	Stage IV	GB	Serous Cystadenocarcinoma	Right	BLACK OR AFRICAN AMERICAN	1	Primary	Female
TCGA-WR-A838	TCGA-WR-A838-01	72	Serous Ovarian Cancer	Stage IIIC	G3	Serous Cystadenocarcinoma	Right	BLACK OR AFRICAN AMERICAN	1	Primary	Female
